# Supplementary material for: 2-Benzoylmethyl-4-[(2-benzylidene­ethylidene)amino]-5-(2-thienylmethyl)-2H-1,2,4-triazol-3(4H)-one
Source: Acta Crystallogr Sect E Struct Rep Online. 2009 Apr 8;65(Pt 5):o1006–7. doi: 10.1107/S1600536809012719 (PMC2977695; doi:10.1107/S1600536809012719)
Supplement: Supplementary file 1 [file e-65-o1006-sup1.cif]

##############################################################################
###                                                                        ###
###        Electronic paper (Acta Crystallographica Section E)             ###
###                                                                        ###
##############################################################################
#                                                                            #
# This CIF contains the data in a paper accepted for publication in Acta     #
# Crystallographica Section E. It conforms to the requirements of Notes      #
# for Authors for Section E, and has been peer reviewed under the auspices   #
# of the IUCr Commission on Journals.                                        #
#                                                                            #
# Full details of the Crystallographic Information File format               #
# are given in the paper "The Crystallographic Information File (CIF):       #
# a New Standard Archive File for Crystallography" by S. R. Hall, F. H.      #
# Allen and I. D. Brown [Acta Cryst. (1991), A47, 655-685].                  #
#                                                                            #
# The current version of the core CIF dictionary is obtainable from          #
# ftp://ftp.iucr.org/pub/cif_core.dic. The current version number is 2.4.    #
#                                                                            #
# Software is freely available for graphical display of the structure(s) in  #
# this CIF.  For information consult the CIF home page http://www.iucr.org/  #
# cif/home.html                                                              #
#                                                                            #
# This file may be used for bona fide research purposes within the           #
# scientific community so long as proper attribution is given to the journal # 
# article from which it was obtained.                                        #
#                                                                            #
##############################################################################
                                             
data_global
_audit_creation_method     SHELXL-97
_journal_date_recd_electronic     2009-03-27
_journal_date_accepted     2009-04-03
_journal_name_full     'Acta Crystallographica, Section E'
_journal_year     2009
_journal_volume     65
_journal_issue      5
_journal_page_first     o1006
_journal_page_last     o1007
_journal_paper_category     QO
_journal_coeditor_code     HK2655
_publ_contact_author_name     'Dr. Resat Ustabas '
_publ_contact_author_address
;
Department of Middle Education,
Education Faculty,
Ondokuz May\?is University,
55200-Atakum
Samsun
Turkey
;
_publ_contact_author_email     rustabas@omu.edu.tr
_publ_contact_author_fax     ' '
_publ_contact_author_phone     ' '
_publ_section_title
;\
2-Benzoylmethyl-4-[(2-benzylideneethylidene)amino]-5-(2-thienylmethyl)-\
2<i>H</i>-1,2,4-triazol-3(4<i>H</i>)-one
;
loop_
    _publ_author_name
    _publ_author_address
    'Ustaba\,s, Re\,sat'
;
Department of Middle Education,
Education Faculty,
Ondokuz May\?is University,
55200-Atakum
Samsun
Turkey
;
    '\"Unver, Yasemin'
;
Department of Chemistry,
Faculty of Arts and Sciences,
Karadeniz Teknik University,
61080-Trabzon
Turkey
;
    'Suleymano\(glu, Nevin'
;
Department of Elementary Education,
Education Faculty,
Ondokuz May\?is University,
55200-Atakum
Samsun
Turkey
;
    "\,Coruh, Ufuk"
;
Department of Computer Education and Instructional Technology,
Education Faculty,
Ondokuz May\?is University,
55200-Atakum-Samsun
Turkey
;
    'Sancak, Kemal'
;
Department of Chemistry,
Faculty of Arts and Sciences,
Karadeniz Teknik University,
61080-Trabzon
Turkey
;
data_I
_chemical_name_systematic
;
2-Benzoylmethyl-4-[(2-benzylideneethylidene)amino]-5-(2-thienylmethyl)-\
2<i>H</i>-1,2,4-triazol-3(4<i>H</i>)-one
;
_chemical_name_common     ?
_chemical_formula_moiety     'C24 H20 N4 O2 S'
_chemical_formula_sum     'C24 H20 N4 O2 S'
_chemical_formula_weight     428.50
_chemical_melting_point     ?
_symmetry_cell_setting     'monoclinic'
_symmetry_space_group_name_H-M     'P 21/c  '
_symmetry_space_group_name_Hall     '-P 2ybc'
loop_
    _symmetry_equiv_pos_as_xyz
    'x, y, z'
    '-x, y+1/2, -z+1/2'
    '-x, -y, -z'
    'x, -y-1/2, z-1/2'
_cell_length_a     17.4972(3)
_cell_length_b     14.7609(3)
_cell_length_c     8.27240(10)
_cell_angle_alpha     90.00
_cell_angle_beta     96.3950(10)
_cell_angle_gamma     90.00
_cell_volume     2123.25(6)
_cell_formula_units_Z     4
_cell_measurement_reflns_used     2561
_cell_measurement_theta_min     2.54
_cell_measurement_theta_max     68.16
_cell_measurement_temperature     294(2)
_exptl_crystal_description     prism
_exptl_crystal_colour     colorless
_exptl_crystal_size_max     0.30
_exptl_crystal_size_mid     0.11
_exptl_crystal_size_min     0.07
_exptl_crystal_density_diffrn     1.340
_exptl_crystal_density_meas     ?
_exptl_crystal_density_method     'not measured'
_exptl_crystal_F_000     896
_exptl_absorpt_coefficient_mu     1.590
_exptl_absorpt_correction_type     none
_exptl_absorpt_process_details     ?
_exptl_absorpt_correction_T_min     ?
_exptl_absorpt_correction_T_max     ?
_exptl_special_details
;
;
_diffrn_ambient_temperature     294(2)
_diffrn_radiation_type     CuK\a
_diffrn_radiation_wavelength     1.54178
_diffrn_radiation_source     'fine-focus sealed tube'
_diffrn_radiation_monochromator     graphite
_diffrn_measurement_device_type
                                  'Bruker CCD 6000 area-detector diffractometer'
_diffrn_measurement_method     '\f and \w scans'
_diffrn_detector_area_resol_mean     ?
_diffrn_reflns_number     10706
_diffrn_reflns_av_R_equivalents     0.0388
_diffrn_reflns_av_sigmaI/netI     0.0399
_diffrn_reflns_theta_min     2.54
_diffrn_reflns_theta_max     68.16
_diffrn_reflns_theta_full     68.16
_diffrn_measured_fraction_theta_max     0.994
_diffrn_measured_fraction_theta_full     0.994
_diffrn_reflns_limit_h_min     -20
_diffrn_reflns_limit_h_max     18
_diffrn_reflns_limit_k_min     -16
_diffrn_reflns_limit_k_max     16
_diffrn_reflns_limit_l_min     -9
_diffrn_reflns_limit_l_max     9
_diffrn_standards_number     0
_diffrn_standards_interval_count     ?
_diffrn_standards_interval_time     ?
_diffrn_standards_decay_%     ?
_refine_special_details
;
Refinement of <i>F</i>^2^ against ALL reflections. The weighted <i>R</i>-factor
<i>wR</i> and goodness of fit <i>S</i> are based on <i>F</i>^2^, conventional
<i>R</i>-factors <i>R</i> are based on <i>F</i>, with <i>F</i> set to zero for
negative <i>F</i>^2^. The threshold expression of <i>F</i>^2^ >
\s(<i>F</i>^2^) is used only for calculating <i>R</i>-factors(gt) <i>etc</i>.
and is not relevant to the choice of reflections for refinement.
<i>R</i>-factors based on <i>F</i>^2^ are statistically about twice as large
as those based on <i>F</i>, and <i>R</i>- factors based on ALL data will be
even larger.
;
_reflns_number_total     3697
_reflns_number_gt     2561
_reflns_threshold_expression     I>2\s(I)
_refine_ls_structure_factor_coef     Fsqd
_refine_ls_matrix_type     full
_refine_ls_R_factor_all     0.0711
_refine_ls_R_factor_gt     0.0524
_refine_ls_wR_factor_gt     0.1598
_refine_ls_wR_factor_ref     0.1754
_refine_ls_goodness_of_fit_ref     1.056
_refine_ls_restrained_S_all     1.068
_refine_ls_number_reflns     3697
_refine_ls_number_parameters     314
_refine_ls_number_restraints     ?
_refine_ls_hydrogen_treatment     constr
_refine_ls_weighting_scheme     calc
_refine_ls_weighting_details
                 'calc w=1/[\s^2^(Fo^2^)+(0.1091P)^2^] where P=(Fo^2^+2Fc^2^)/3'
_atom_sites_solution_hydrogens     geom
_atom_sites_solution_primary     direct
_atom_sites_solution_secondary     difmap
_refine_ls_shift/su_max     0.000
_refine_ls_shift/su_mean     0.000
_refine_diff_density_max     0.395
_refine_diff_density_min     -0.217
_refine_ls_extinction_method     none
_refine_ls_extinction_coef     ?
loop_
    _atom_type_symbol
    _atom_type_description
    _atom_type_scat_dispersion_real
    _atom_type_scat_dispersion_imag
    _atom_type_scat_source
    'C' 'C' 0.0181 0.0091
                         'International Tables Vol C Tables 4.2.6.8 and 6.1.1.4'
    'H' 'H' 0.0000 0.0000
                         'International Tables Vol C Tables 4.2.6.8 and 6.1.1.4'
    'N' 'N' 0.0311 0.0180
                         'International Tables Vol C Tables 4.2.6.8 and 6.1.1.4'
    'O' 'O' 0.0492 0.0322
                         'International Tables Vol C Tables 4.2.6.8 and 6.1.1.4'
    'S' 'S' 0.3331 0.5567
                         'International Tables Vol C Tables 4.2.6.8 and 6.1.1.4'
_computing_data_collection     'SMART (Bruker, 1997)'
_computing_cell_refinement     'SAINT (Bruker, 1997)'
_computing_data_reduction     'SAINT (Bruker, 1997'
_computing_structure_solution     'SHELXS97 (Sheldrick, 2008)'
_computing_structure_refinement     'SHELXL97 (Sheldrick, 2008)'
_computing_molecular_graphics     'ORTEP-3 for Windows (Farrugia, 1997)'
_computing_publication_material
                                   'WinGX publication routines (Farrugia, 1999)'
loop_
    _atom_site_type_symbol
    _atom_site_label
    _atom_site_fract_x
    _atom_site_fract_y
    _atom_site_fract_z
    _atom_site_U_iso_or_equiv
    _atom_site_adp_type
    _atom_site_calc_flag
    _atom_site_refinement_flags
    _atom_site_occupancy
    _atom_site_disorder_assembly
    _atom_site_disorder_group
    S S1 0.58098(11) 0.41692(13) 0.0657(3) 0.0861(6) Uani d PDU 0.654(3) B 1
    S S1' 0.6146(4) 0.2606(4) 0.2561(8) 0.0857(11) Uani d PDU 0.346(3) B 2
    O O1 0.88146(9) 0.54521(11) 0.47227(19) 0.0690(5) Uani d . 1 . .
    O O2 0.83595(10) 0.40286(12) 0.7644(2) 0.0831(5) Uani d . 1 . .
    N N1 0.86815(11) 0.38928(12) 0.4521(2) 0.0637(5) Uani d . 1 B .
    N N2 0.82649(11) 0.32716(12) 0.3517(2) 0.0649(5) Uani d . 1 . .
    N N4 0.79359(10) 0.46712(11) 0.2811(2) 0.0535(4) Uani d . 1 . .
    N N41 0.75222(11) 0.53233(12) 0.1882(2) 0.0599(5) Uani d . 1 B .
    C C3 0.78325(13) 0.37638(15) 0.2497(3) 0.0580(6) Uani d . 1 B .
    C C5 0.85161(13) 0.47661(15) 0.4121(3) 0.0564(5) Uani d . 1 B .
    C C11 0.92508(14) 0.36161(16) 0.5806(3) 0.0660(6) Uani d . 1 . .
    H H11A 0.9728 0.3932 0.5693 0.079 Uiso calc R 1 B .
    H H11B 0.9345 0.2972 0.5705 0.079 Uiso calc R 1 . .
    C C12 0.90121(14) 0.38067(14) 0.7490(3) 0.0598(6) Uani d . 1 B .
    C C13 0.96094(13) 0.37260(13) 0.8891(3) 0.0559(5) Uani d . 1 . .
    C C14 0.94621(16) 0.40534(15) 1.0407(3) 0.0672(7) Uani d . 1 . .
    H H14 0.8981 0.4297 1.0527 0.081 Uiso calc R 1 . .
    C C15 1.00083(17) 0.40240(17) 1.1714(3) 0.0744(7) Uani d . 1 . .
    H H15 0.9899 0.4253 1.2710 0.089 Uiso calc R 1 . .
    C C16 1.07174(17) 0.36594(18) 1.1572(3) 0.0775(7) Uani d . 1 . .
    H H16 1.1090 0.3639 1.2465 0.093 Uiso calc R 1 . .
    C C17 1.08709(17) 0.3324(2) 1.0088(3) 0.0839(8) Uani d . 1 . .
    H H17 1.1348 0.3066 0.9984 0.101 Uiso calc R 1 . .
    C C18 1.03279(15) 0.33661(16) 0.8763(3) 0.0727(7) Uani d . 1 . .
    H H18 1.0445 0.3149 0.7765 0.087 Uiso calc R 1 . .
    C C31 0.72983(14) 0.34018(16) 0.1113(3) 0.0687(6) Uani d DU 1 . .
    H H31A 0.7351 0.3766 0.0155 0.082 Uiso calc R 1 A 1
    H H31B 0.7453 0.2789 0.0882 0.082 Uiso calc R 1 A 1
    C C32 0.64725(15) 0.33916(15) 0.1403(3) 0.07042(8) Uani d PDU 0.654(3) B 1
    C C32' 0.64725(15) 0.33916(15) 0.1403(3) 0.07042(8) Uani d PDU 0.346(3) B 2
    C C33 0.6141(7) 0.2793(8) 0.2307(16) 0.0822(19) Uani d PDU 0.654(3) B 1
    H H33 0.6421 0.2322 0.2832 0.099 Uiso calc PR 0.654(3) B 1
    C C33' 0.5934(8) 0.3931(9) 0.070(2) 0.086(2) Uani d PDU 0.346(3) B 2
    H H33' 0.6037 0.4378 -0.0036 0.103 Uiso calc PR 0.346(3) B 2
    C C34 0.5342(4) 0.2905(7) 0.2437(14) 0.0834(15) Uani d PDU 0.654(3) B 1
    H H34 0.5044 0.2528 0.3015 0.100 Uiso calc PR 0.654(3) B 1
    C C34' 0.5184(7) 0.3780(12) 0.116(2) 0.086(2) Uani d PDU 0.346(3) B 2
    H H34' 0.4743 0.4109 0.0809 0.103 Uiso calc PR 0.346(3) B 2
    C C35 0.5090(4) 0.3640(6) 0.1591(9) 0.0847(17) Uani d PDU 0.654(3) B 1
    H H35 0.4585 0.3844 0.1512 0.102 Uiso calc PR 0.654(3) B 1
    C C35' 0.5228(7) 0.3073(13) 0.219(3) 0.082(2) Uani d PDU 0.346(3) B 2
    H H35' 0.4807 0.2855 0.2670 0.099 Uiso calc PR 0.346(3) B 2
    C C42 0.75715(13) 0.61382(15) 0.2406(3) 0.0598(6) Uani d . 1 . .
    H H42 0.7884 0.6271 0.3361 0.072 Uiso calc R 1 B .
    C C43 0.71480(13) 0.68498(15) 0.1530(3) 0.0605(6) Uani d . 1 B .
    H H43 0.6822 0.6705 0.0600 0.073 Uiso calc R 1 . .
    C C44 0.72076(13) 0.77056(15) 0.2004(3) 0.0637(6) Uani d . 1 . .
    H H44 0.7551 0.7813 0.2925 0.076 Uiso calc R 1 B .
    C C45 0.68128(13) 0.85043(15) 0.1292(3) 0.0586(6) Uani d . 1 B .
    C C46 0.62026(14) 0.84499(17) 0.0066(3) 0.0675(6) Uani d . 1 . .
    H H46 0.6026 0.7886 -0.0312 0.081 Uiso calc R 1 B .
    C C47 0.58586(16) 0.9221(2) -0.0589(4) 0.0826(8) Uani d . 1 B .
    H H47 0.5453 0.9176 -0.1412 0.099 Uiso calc R 1 . .
    C C48 0.61094(17) 1.0064(2) -0.0037(4) 0.0878(8) Uani d . 1 . .
    H H48 0.5874 1.0585 -0.0487 0.105 Uiso calc R 1 B .
    C C49 0.67029(17) 1.01301(18) 0.1166(4) 0.0893(8) Uani d . 1 B .
    H H49 0.6873 1.0697 0.1542 0.107 Uiso calc R 1 . .
    C C50 0.70537(16) 0.93594(17) 0.1831(3) 0.0765(7) Uani d . 1 . .
    H H50 0.7459 0.9413 0.2654 0.092 Uiso calc R 1 B .
loop_
    _atom_site_aniso_label
    _atom_site_aniso_U_11
    _atom_site_aniso_U_22
    _atom_site_aniso_U_33
    _atom_site_aniso_U_12
    _atom_site_aniso_U_13
    _atom_site_aniso_U_23
    S1 0.0805(10) 0.0722(11) 0.1040(9) 0.0136(6) 0.0029(7) 0.0105(8)
    S1' 0.100(2) 0.075(2) 0.0847(19) -0.0139(15) 0.0221(15) 0.0089(14)
    O1 0.0746(11) 0.0566(10) 0.0731(10) -0.0050(7) -0.0033(8) -0.0049(8)
    O2 0.0659(12) 0.0931(13) 0.0922(12) 0.0176(9) 0.0176(10) 0.0168(9)
    N1 0.0714(13) 0.0495(11) 0.0679(11) 0.0034(9) -0.0022(10) -0.0017(9)
    N2 0.0706(14) 0.0505(11) 0.0725(12) 0.0013(9) 0.0039(10) -0.0048(9)
    N4 0.0555(11) 0.0472(11) 0.0577(10) 0.0027(7) 0.0052(8) -0.0001(8)
    N41 0.0625(12) 0.0545(12) 0.0623(10) 0.0014(8) 0.0055(9) 0.0053(9)
    C3 0.0605(14) 0.0507(13) 0.0638(13) 0.0001(10) 0.0114(11) -0.0072(10)
    C5 0.0569(14) 0.0537(14) 0.0589(12) 0.0003(10) 0.0074(11) -0.0005(10)
    C11 0.0672(16) 0.0619(14) 0.0677(14) 0.0116(11) 0.0020(12) 0.0019(11)
    C12 0.0634(16) 0.0448(12) 0.0722(14) 0.0048(10) 0.0118(12) 0.0090(10)
    C13 0.0617(14) 0.0437(12) 0.0635(13) -0.0012(9) 0.0127(11) 0.0058(9)
    C14 0.0737(17) 0.0634(15) 0.0688(15) 0.0020(11) 0.0277(14) 0.0052(11)
    C15 0.091(2) 0.0772(17) 0.0579(14) -0.0105(14) 0.0212(15) 0.0020(12)
    C16 0.085(2) 0.0819(18) 0.0649(15) -0.0121(14) 0.0065(14) 0.0073(13)
    C17 0.0701(18) 0.111(2) 0.0691(16) 0.0171(15) 0.0029(14) 0.0011(14)
    C18 0.0739(18) 0.0830(18) 0.0619(14) 0.0169(13) 0.0112(13) -0.0054(12)
    C31 0.0737(16) 0.0609(14) 0.0715(14) -0.0004(11) 0.0082(12) -0.0152(11)
    C32 0.078 0.059 0.073 -0.0035(11) 0.0036(11) -0.0121(11)
    C32' 0.078 0.059 0.073 -0.0035(11) 0.0036(11) -0.0121(11)
    C33 0.090(3) 0.067(4) 0.090(4) -0.020(3) 0.012(3) 0.005(3)
    C33' 0.085(4) 0.072(5) 0.099(4) -0.001(4) 0.003(4) -0.006(4)
    C34 0.077(3) 0.076(4) 0.097(4) -0.012(2) 0.011(3) -0.003(2)
    C34' 0.075(4) 0.078(4) 0.103(5) -0.005(4) -0.004(4) 0.001(4)
    C35 0.069(3) 0.082(4) 0.103(5) -0.005(2) 0.009(3) -0.006(3)
    C35' 0.069(4) 0.079(5) 0.099(5) -0.013(4) 0.007(4) -0.009(4)
    C42 0.0619(15) 0.0551(14) 0.0624(13) 0.0041(10) 0.0067(11) 0.0016(10)
    C43 0.0617(15) 0.0560(14) 0.0632(12) -0.0002(10) 0.0046(11) 0.0050(10)
    C44 0.0614(15) 0.0612(15) 0.0671(13) 0.0018(10) 0.0015(11) 0.0009(11)
    C45 0.0520(14) 0.0540(13) 0.0713(14) 0.0007(9) 0.0125(12) 0.0025(10)
    C46 0.0611(16) 0.0624(15) 0.0795(16) 0.0009(11) 0.0097(13) 0.0041(12)
    C47 0.0709(18) 0.084(2) 0.0921(18) 0.0095(14) 0.0054(15) 0.0170(15)
    C48 0.077(2) 0.071(2) 0.118(2) 0.0145(14) 0.0189(18) 0.0249(17)
    C49 0.080(2) 0.0561(16) 0.132(2) 0.0019(13) 0.0142(19) 0.0025(16)
    C50 0.0697(17) 0.0586(16) 0.0998(19) 0.0024(12) 0.0033(14) -0.0030(13)
_geom_special_details
;
All e.s.d.'s (except the e.s.d. in the dihedral angle between two l.s. planes)
are estimated using the full covariance matrix. The cell e.s.d.'s are taken
into account individually in the estimation of e.s.d.'s in distances, angles
and torsion angles; correlations between e.s.d.'s in cell parameters are only
used when they are defined by crystal symmetry. An approximate (isotropic)
treatment of cell e.s.d.'s is used for estimating e.s.d.'s involving l.s.
planes.
;
loop_
    _geom_bond_atom_site_label_1
    _geom_bond_atom_site_label_2
    _geom_bond_site_symmetry_2
    _geom_bond_distance
    _geom_bond_publ_flag
    O1 C5 . 1.220(2) ?
    N1 C11 . 1.433(3) ?
    N2 N1 . 1.388(2) ?
    N4 N41 . 1.385(2) ?
    N4 C3 . 1.373(3) ?
    N4 C5 . 1.407(3) ?
    N41 C42 . 1.278(3) ?
    C3 N2 . 1.292(3) ?
    C5 N1 . 1.354(3) ?
    C11 H11A . 0.9700 ?
    C11 H11B . 0.9700 ?
    C12 O2 . 1.208(3) ?
    C12 C11 . 1.524(3) ?
    C12 C13 . 1.476(3) ?
    C13 C14 . 1.394(3) ?
    C13 C18 . 1.380(3) ?
    C14 C15 . 1.362(4) ?
    C14 H14 . 0.9300 ?
    C15 C16 . 1.370(4) ?
    C15 H15 . 0.9300 ?
    C16 C17 . 1.378(3) ?
    C16 H16 . 0.9300 ?
    C17 H17 . 0.9300 ?
    C18 C17 . 1.369(4) ?
    C18 H18 . 0.9300 ?
    C31 C3 . 1.494(3) ?
    C31 C32 . 1.491(4) ?
    C31 H31A . 0.9700 ?
    C31 H31B . 0.9700 ?
    C32 S1 . 1.698(3) ?
    C32 C33 . 1.331(9) ?
    C33 C34 . 1.424(13) ?
    C33 H33 . 0.9300 ?
    C33' C34' . 1.424(15) ?
    C33' H33' . 0.9300 ?
    C34 C35 . 1.339(6) ?
    C34 H34 . 0.9300 ?
    C34' C35' . 1.345(9) ?
    C34' H34' . 0.9300 ?
    C35 S1 . 1.735(6) ?
    C35 H35 . 0.9300 ?
    C35' S1' . 1.744(10) ?
    C35' H35' . 0.9300 ?
    C42 C43 . 1.435(3) ?
    C42 H42 . 0.9300 ?
    C43 C44 . 1.323(3) ?
    C43 H43 . 0.9300 ?
    C44 H44 . 0.9300 ?
    C45 C50 . 1.388(3) ?
    C45 C46 . 1.391(3) ?
    C45 C44 . 1.457(3) ?
    C46 C47 . 1.371(3) ?
    C46 H46 . 0.9300 ?
    C47 C48 . 1.380(4) ?
    C47 H47 . 0.9300 ?
    C48 C49 . 1.360(4) ?
    C48 H48 . 0.9300 ?
    C49 H49 . 0.9300 ?
    C50 C49 . 1.378(4) ?
    C50 H50 . 0.9300 ?
loop_
    _geom_angle_atom_site_label_1
    _geom_angle_atom_site_label_2
    _geom_angle_atom_site_label_3
    _geom_angle_site_symmetry_1
    _geom_angle_site_symmetry_3
    _geom_angle
    _geom_angle_publ_flag
    C32 S1 C35 . . 91.9(3) ?
    N2 N1 C11 . . 122.07(18) ?
    C5 N1 N2 . . 113.51(18) ?
    C5 N1 C11 . . 124.37(19) ?
    C3 N2 N1 . . 104.44(17) ?
    N41 N4 C5 . . 130.25(17) ?
    C3 N4 N41 . . 121.59(19) ?
    C3 N4 C5 . . 108.14(18) ?
    C42 N41 N4 . . 117.04(18) ?
    N2 C3 N4 . . 111.7(2) ?
    N2 C3 C31 . . 124.8(2) ?
    N4 C3 C31 . . 123.5(2) ?
    O1 C5 N1 . . 128.3(2) ?
    O1 C5 N4 . . 129.5(2) ?
    N1 C5 N4 . . 102.10(18) ?
    N1 C11 C12 . . 112.76(19) ?
    N1 C11 H11A . . 109.0 ?
    N1 C11 H11B . . 109.0 ?
    C12 C11 H11A . . 109.0 ?
    C12 C11 H11B . . 109.0 ?
    H11A C11 H11B . . 107.8 ?
    O2 C12 C11 . . 120.3(2) ?
    O2 C12 C13 . . 122.3(2) ?
    C13 C12 C11 . . 117.41(19) ?
    C14 C13 C12 . . 119.5(2) ?
    C18 C13 C14 . . 117.6(2) ?
    C18 C13 C12 . . 122.9(2) ?
    C13 C14 H14 . . 119.4 ?
    C15 C14 C13 . . 121.3(2) ?
    C15 C14 H14 . . 119.4 ?
    C14 C15 C16 . . 120.5(2) ?
    C14 C15 H15 . . 119.8 ?
    C16 C15 H15 . . 119.8 ?
    C15 C16 C17 . . 119.1(3) ?
    C15 C16 H16 . . 120.5 ?
    C17 C16 H16 . . 120.5 ?
    C16 C17 H17 . . 119.7 ?
    C18 C17 C16 . . 120.7(3) ?
    C18 C17 H17 . . 119.7 ?
    C13 C18 H18 . . 119.6 ?
    C17 C18 C13 . . 120.9(2) ?
    C17 C18 H18 . . 119.6 ?
    C3 C31 H31B . . 108.6 ?
    C3 C31 H31A . . 108.6 ?
    C32 C31 C3 . . 114.50(18) ?
    C32 C31 H31A . . 108.6 ?
    C32 C31 H31B . . 108.6 ?
    H31A C31 H31B . . 107.6 ?
    C31 C32 S1 . . 124.70(19) ?
    C33 C32 S1 . . 109.3(5) ?
    C33 C32 C31 . . 126.0(6) ?
    C32 C33 C34 . . 117.3(9) ?
    C32 C33 H33 . . 121.4 ?
    C34 C33 H33 . . 121.4 ?
    C34' C33' H33' . . 122.5 ?
    C33 C34 H34 . . 125.6 ?
    C35 C34 C33 . . 108.8(9) ?
    C35 C34 H34 . . 125.6 ?
    C33' C34' H34' . . 126.2 ?
    C35' C34' C33' . . 107.5(13) ?
    C35' C34' H34' . . 126.2 ?
    S1 C35 H35 . . 123.7 ?
    C34 C35 S1 . . 112.6(7) ?
    C34 C35 H35 . . 123.7 ?
    S1' C35' H35' . . 123.1 ?
    C34' C35' S1' . . 113.8(12) ?
    C34' C35' H35' . . 123.1 ?
    N41 C42 C43 . . 120.4(2) ?
    N41 C42 H42 . . 119.8 ?
    C43 C42 H42 . . 119.8 ?
    C42 C43 H43 . . 119.0 ?
    C44 C43 C42 . . 122.0(2) ?
    C44 C43 H43 . . 119.0 ?
    C43 C44 C45 . . 129.4(2) ?
    C43 C44 H44 . . 115.3 ?
    C45 C44 H44 . . 115.3 ?
    C46 C45 C44 . . 122.6(2) ?
    C50 C45 C44 . . 119.5(2) ?
    C50 C45 C46 . . 117.9(2) ?
    C45 C46 H46 . . 119.7 ?
    C47 C46 C45 . . 120.5(2) ?
    C47 C46 H46 . . 119.7 ?
    C46 C47 C48 . . 120.6(3) ?
    C46 C47 H47 . . 119.7 ?
    C48 C47 H47 . . 119.7 ?
    C47 C48 H48 . . 120.2 ?
    C49 C48 C47 . . 119.7(3) ?
    C49 C48 H48 . . 120.2 ?
    C48 C49 C50 . . 120.2(3) ?
    C48 C49 H49 . . 119.9 ?
    C50 C49 H49 . . 119.9 ?
    C45 C50 H50 . . 119.4 ?
    C49 C50 C45 . . 121.1(3) ?
    C49 C50 H50 . . 119.4 ?
loop_
    _geom_torsion_atom_site_label_1
    _geom_torsion_atom_site_label_2
    _geom_torsion_atom_site_label_3
    _geom_torsion_atom_site_label_4
    _geom_torsion_site_symmetry_1
    _geom_torsion_site_symmetry_2
    _geom_torsion_site_symmetry_3
    _geom_torsion_site_symmetry_4
    _geom_torsion
    _geom_torsion_publ_flag
    N2 N1 C11 C12 . . . . -111.3(2) ?
    C5 N1 C11 C12 . . . . 71.3(3) ?
    C3 N2 N1 C5 . . . . -0.6(2) ?
    C3 N2 N1 C11 . . . . -178.2(2) ?
    N41 N4 C5 O1 . . . . -2.8(4) ?
    N41 N4 C5 N1 . . . . 179.14(17) ?
    C3 N4 C5 O1 . . . . 175.3(2) ?
    C3 N4 C5 N1 . . . . -2.8(2) ?
    C3 N4 N41 C42 . . . . 169.85(18) ?
    C5 N4 N41 C42 . . . . -12.3(3) ?
    N41 N4 C3 N2 . . . . -179.05(17) ?
    N41 N4 C3 C31 . . . . 2.5(3) ?
    C5 N4 C3 N2 . . . . 2.7(2) ?
    C5 N4 C3 C31 . . . . -175.77(19) ?
    N4 N41 C42 C43 . . . . -178.75(17) ?
    N4 C3 N2 N1 . . . . -1.3(2) ?
    C31 C3 N2 N1 . . . . 177.15(19) ?
    O1 C5 N1 N2 . . . . -176.0(2) ?
    O1 C5 N1 C11 . . . . 1.6(4) ?
    N4 C5 N1 N2 . . . . 2.1(2) ?
    N4 C5 N1 C11 . . . . 179.67(19) ?
    O2 C12 C11 N1 . . . . 11.1(3) ?
    C13 C12 C11 N1 . . . . -167.79(18) ?
    O2 C12 C13 C14 . . . . -10.8(3) ?
    O2 C12 C13 C18 . . . . 171.6(2) ?
    C11 C12 C13 C14 . . . . 168.08(19) ?
    C11 C12 C13 C18 . . . . -9.5(3) ?
    C12 C13 C14 C15 . . . . -177.4(2) ?
    C18 C13 C14 C15 . . . . 0.3(3) ?
    C12 C13 C18 C17 . . . . 178.4(2) ?
    C14 C13 C18 C17 . . . . 0.8(4) ?
    C13 C14 C15 C16 . . . . -0.8(4) ?
    C14 C15 C16 C17 . . . . 0.1(4) ?
    C15 C16 C17 C18 . . . . 1.0(4) ?
    C13 C18 C17 C16 . . . . -1.5(4) ?
    C32 C31 C3 N2 . . . . 102.4(3) ?
    C32 C31 C3 N4 . . . . -79.4(3) ?
    C3 C31 C32 S1 . . . . 101.1(3) ?
    C3 C31 C32 C33 . . . . -77.2(8) ?
    C31 C32 S1 C35 . . . . -179.3(4) ?
    C33 C32 S1 C35 . . . . -0.7(8) ?
    S1 C32 C33 C34 . . . . 1.2(15) ?
    C31 C32 C33 C34 . . . . 179.7(9) ?
    C32 C33 C34 C35 . . . . -1.1(17) ?
    C33 C34 C35 S1 . . . . 0.4(13) ?
    C33' C34' C35' S1' . . . . -1(2) ?
    C34 C35 S1 C32 . . . . 0.1(7) ?
    N41 C42 C43 C44 . . . . -177.4(2) ?
    C42 C43 C44 C45 . . . . -178.5(2) ?
    C46 C45 C44 C43 . . . . 9.7(4) ?
    C50 C45 C44 C43 . . . . -169.5(2) ?
    C44 C45 C46 C47 . . . . -178.7(2) ?
    C50 C45 C46 C47 . . . . 0.5(3) ?
    C44 C45 C50 C49 . . . . 178.9(2) ?
    C46 C45 C50 C49 . . . . -0.4(3) ?
    C45 C46 C47 C48 . . . . -0.3(4) ?
    C46 C47 C48 C49 . . . . 0.0(4) ?
    C47 C48 C49 C50 . . . . 0.1(4) ?
    C45 C50 C49 C48 . . . . 0.1(4) ?
loop_
    _geom_hbond_atom_site_label_D
    _geom_hbond_atom_site_label_H
    _geom_hbond_atom_site_label_A
    _geom_hbond_site_symmetry_A
    _geom_hbond_distance_DH
    _geom_hbond_distance_HA
    _geom_hbond_distance_DA
    _geom_hbond_angle_DHA
    _geom_hbond_publ_flag
    C42 H42 O1 . 0.93 2.23 2.916(3) 130 yes
    C14 H14 Cg1 1_554 0.93 2.91 3.501(3) 122 yes
    C11 H11B Cg2 4_545 0.97 2.89 3.816(3) 159 yes
    C48 H48 Cg3 4_555 0.93 2.79 3.557(3) 141 yes
