# Supplementary material for: 2-Benzoylmethyl-4-[(2-benzylidene­ethylidene)amino]-5-(2-thienylmethyl)-2H-1,2,4-triazol-3(4H)-one
Source: Acta Crystallogr Sect E Struct Rep Online. 2009 Apr 8;65(Pt 5):o1006–7. doi: 10.1107/S1600536809012719 (PMC2977695; doi:10.1107/S1600536809012719)
Supplement: Supplementary file 2 [file e-65-o1006-Isup2.hkl]

#
# h,k,l, Fc-squared, Fo-squared, sigma(Fo-squared) and status flag
#
data_I
_shelx_title ' ev10553b in P2(1)/c'
_shelx_refln_list_code          4
_shelx_F_calc_maximum      244.50
_exptl_crystal_F_000       896.00
_reflns_d_resolution_high  0.8305
 
loop_
 _symmetry_equiv_pos_as_xyz
 'x, y, z'
 '-x, y+1/2, -z+1/2'
 '-x, -y, -z'
 'x, -y-1/2, z-1/2'
 
_cell_length_a    17.4972
_cell_length_b    14.7609
_cell_length_c     8.2724
_cell_angle_alpha  90.000
_cell_angle_beta   96.395
_cell_angle_gamma  90.000
 
_shelx_F_squared_multiplier     1.000
 
loop_
 _refln_index_h
 _refln_index_k
 _refln_index_l
 _refln_F_squared_calc
 _refln_F_squared_meas
 _refln_F_squared_sigma
 _refln_observed_status
   1   0   0     2006.85     1616.33    129.66 o
   2   0   0      725.91      713.52     22.01 o
   3   0   0     1243.49      966.66     24.91 o
   4   0   0     1772.09     1681.51     42.99 o
   5   0   0        2.74        3.72      2.66 o
   6   0   0     3279.01     2946.45     75.25 o
   7   0   0      377.36      351.65      9.77 o
   8   0   0      409.83      436.26     15.24 o
   9   0   0     1758.61     2013.68     65.49 o
  10   0   0      262.63      241.04      9.41 o
  11   0   0      285.28      310.61     11.78 o
  12   0   0       58.69       65.31      4.06 o
  13   0   0        5.14        5.16      2.44 o
  14   0   0        0.38       -2.09      2.09 o
  15   0   0        1.57        2.73      8.77 o
  16   0   0       51.74       67.88     13.24 o
  17   0   0        1.93       10.28      8.25 o
  18   0   0        0.21       -1.39      7.43 o
  19   0   0       13.03       17.83      7.90 o
  20   0   0       15.33       26.42      7.32 o
   1   1   0     1334.41     1128.65     22.83 o
   2   1   0      775.15      709.67     12.90 o
   3   1   0     6477.20     5648.00    116.56 o
   4   1   0     9015.55     8444.76    167.74 o
   5   1   0     1080.69     1016.95     18.64 o
   6   1   0     1456.52     1500.48     27.36 o
   7   1   0      456.06      437.82      8.46 o
   8   1   0       16.21       19.41      1.37 o
   9   1   0      248.17      291.65      7.67 o
  10   1   0      210.98      220.27      6.20 o
  11   1   0       48.14       59.99      2.69 o
  12   1   0       17.63       17.46      1.67 o
  13   1   0       22.08       22.07      2.40 o
  14   1   0       88.32       82.61      6.09 o
  15   1   0       13.20       18.03      6.79 o
  16   1   0       19.86       22.36      7.06 o
  17   1   0       11.52        7.90      6.10 o
  18   1   0       12.68       12.01      5.79 o
  19   1   0        0.48       -1.41      4.45 o
  20   1   0       14.95       19.34     10.07 o
   0   2   0     2099.81     2029.49     62.97 o
   1   2   0     1359.44     1185.18     28.71 o
   2   2   0      669.41      659.98     14.02 o
   3   2   0     2175.34     1976.69     36.09 o
   4   2   0      954.18      953.48     23.02 o
   5   2   0     1123.40     1063.49     21.48 o
   6   2   0       66.33       79.58      2.05 o
   7   2   0      791.48      832.76     15.54 o
   8   2   0        1.24        3.27      0.94 o
   9   2   0     1661.58     1759.27     40.63 o
  10   2   0        0.04        0.55      0.92 o
  11   2   0     1348.66     1511.14     35.35 o
  12   2   0      165.54      174.18      8.78 o
  13   2   0       34.91       29.44      2.25 o
  14   2   0        8.21        6.53      6.84 o
  15   2   0       13.46       11.96      6.64 o
  16   2   0       17.11       23.66      7.16 o
  17   2   0        7.79        9.74      6.20 o
  18   2   0       16.33       13.00      5.63 o
  19   2   0       24.17       28.02      5.95 o
  20   2   0       46.10       59.17      9.17 o
   1   3   0     1851.70     1658.24     35.54 o
   2   3   0     6041.46     5128.10    131.28 o
   3   3   0     1071.90      977.04     19.39 o
   4   3   0      149.95      158.73      3.36 o
   5   3   0        2.86        3.25      0.54 o
   6   3   0       29.35       38.34      1.70 o
   7   3   0     1325.33     1261.94     23.19 o
   8   3   0      862.91      902.28     18.77 o
   9   3   0      336.61      334.19      8.68 o
  10   3   0       95.89       96.98      3.47 o
  11   3   0      141.06      128.36      4.32 o
  12   3   0       36.00       32.00      2.41 o
  13   3   0       79.81       72.56      5.24 o
  14   3   0      118.37      140.85     12.87 o
  15   3   0      470.36      493.68     35.30 o
  16   3   0        5.34        8.52      7.46 o
  17   3   0       53.32       57.95      8.48 o
  18   3   0       69.59       72.43      8.36 o
  19   3   0        2.25        0.93      5.98 o
  20   3   0        2.96        3.19      5.46 o
   0   4   0    23137.93    21250.61    663.64 o
   1   4   0     9461.17     8846.65    236.65 o
   2   4   0     4992.25     4586.76    108.82 o
   3   4   0       14.54       14.99      0.96 o
   4   4   0      299.61      284.09      5.64 o
   5   4   0      237.10      257.18      5.21 o
   6   4   0      114.83       94.70      2.38 o
   7   4   0      150.80      187.24      4.08 o
   8   4   0      745.58      719.81     15.22 o
   9   4   0        0.71        0.26      0.87 o
  10   4   0       24.06       33.02      2.14 o
  11   4   0       60.45       64.83      3.21 o
  12   4   0      366.22      377.64      9.03 o
  13   4   0       28.83       24.85      2.24 o
  14   4   0       43.78       41.90     11.13 o
  15   4   0      151.78      139.39     12.55 o
  16   4   0        0.03        0.97      5.92 o
  17   4   0       21.56       31.12      9.76 o
  18   4   0       10.42       15.21      7.49 o
  19   4   0       10.15        9.70      6.39 o
  20   4   0       13.74        6.97      5.40 o
   1   5   0      258.76      298.61      7.23 o
   2   5   0     2349.30     2343.18     42.26 o
   3   5   0     1994.96     1889.05     34.17 o
   4   5   0      101.57      108.36      2.75 o
   5   5   0      408.75      442.62      8.61 o
   6   5   0     2331.73     2204.69     43.61 o
   7   5   0      162.20      173.33      4.39 o
   8   5   0        2.44        3.56      0.88 o
   9   5   0      331.14      381.61      9.87 o
  10   5   0       46.45       41.17      2.19 o
  11   5   0       17.42       16.35      2.85 o
  12   5   0      368.10      360.83      9.06 o
  13   5   0        0.20       -0.49      1.31 o
  14   5   0      150.92      164.28      9.22 o
  15   5   0       11.65        5.96      5.22 o
  16   5   0      173.07      210.78     20.50 o
  17   5   0        3.34        8.54      7.37 o
  18   5   0       71.16       84.20     11.79 o
  19   5   0        1.21        4.06      5.63 o
  20   5   0        0.02        3.60      5.11 o
   0   6   0      118.41      149.31      5.95 o
   1   6   0      242.96      233.77      5.98 o
   2   6   0     1520.59     1547.19     34.14 o
   3   6   0      369.50      466.70     11.00 o
   4   6   0        1.44        1.28      0.78 o
   5   6   0     1186.07     1120.09     25.07 o
   6   6   0      993.20     1088.69     27.98 o
   7   6   0     2160.98     2279.69     58.61 o
   8   6   0        6.89        6.13      1.53 o
   9   6   0        9.18        8.37      2.02 o
  10   6   0       59.97       77.80      4.48 o
  11   6   0      225.47      219.28      9.30 o
  12   6   0       10.68        5.22      1.92 o
  13   6   0       23.62       24.80      6.87 o
  14   6   0       87.17       89.11      6.54 o
  15   6   0        2.67        2.21      1.98 o
  16   6   0        1.82       -1.59      4.03 o
  17   6   0      168.89      189.64     17.54 o
  18   6   0        0.09       -2.09      5.75 o
  19   6   0       18.24       23.40      7.08 o
   1   7   0     1001.44      989.16     22.30 o
   2   7   0      534.93      557.78     13.10 o
   3   7   0     3410.20     3338.94     72.72 o
   4   7   0      723.17      777.59     17.86 o
   5   7   0      181.97      194.84      5.39 o
   6   7   0       80.29       76.47      2.85 o
   7   7   0      583.08      607.04     17.47 o
   8   7   0      233.58      213.31      7.22 o
   9   7   0       14.89        7.97      2.10 o
  10   7   0      144.30      150.99      6.69 o
  11   7   0      148.74      147.44      8.93 o
  12   7   0        6.30        2.27      3.10 o
  13   7   0        0.03       -0.70      2.02 o
  14   7   0       13.90       13.32      2.92 o
  15   7   0       31.28       31.42      5.60 o
  16   7   0       40.41       48.02      3.74 o
  17   7   0        0.01       -0.34      3.50 o
  18   7   0        1.32        2.90      6.04 o
  19   7   0        1.61        3.66      5.46 o
   0   8   0      955.14      938.07     30.23 o
   1   8   0      332.42      340.07     16.23 o
   2   8   0       44.00       45.53      2.12 o
   3   8   0       13.66       10.92      1.22 o
   4   8   0       15.94       17.54      1.45 o
   5   8   0        4.76        3.04      0.98 o
   6   8   0        8.72        8.94      1.68 o
   7   8   0     1186.68     1203.43     32.08 o
   8   8   0      170.22      158.96      6.70 o
   9   8   0        2.21       -0.08      1.65 o
  10   8   0       54.52       43.83      6.15 o
  11   8   0       61.46       49.71     10.37 o
  12   8   0        1.99       -0.43      2.14 o
  13   8   0       90.41      108.93      7.18 o
  14   8   0       14.95       15.02      2.82 o
  15   8   0        3.08        4.59      2.00 o
  16   8   0       13.80       19.97      2.69 o
  17   8   0       91.50      120.02      8.43 o
  18   8   0       13.74       24.62      7.37 o
   1   9   0       26.42       22.91      1.64 o
   2   9   0        0.57        0.01      0.90 o
   3   9   0      141.33      134.37      4.31 o
   4   9   0       59.20       52.72      2.47 o
   5   9   0       61.64       49.34      2.45 o
   6   9   0      127.32      127.22      3.94 o
   7   9   0       20.64       23.96      2.61 o
   8   9   0       44.23       39.76      4.39 o
   9   9   0        0.45        0.03      1.84 o
  10   9   0       32.01       24.96      8.65 o
  11   9   0      213.17      221.33     11.46 o
  12   9   0        0.45       -0.48      2.16 o
  13   9   0      117.58      144.02      7.28 o
  14   9   0        2.05        7.23      2.27 o
  15   9   0       79.69       90.66      5.12 o
  16   9   0       48.39       65.30      4.01 o
  17   9   0       15.42       19.82      2.19 o
  18   9   0        5.53       10.92      6.50 o
   0  10   0       20.79       25.08      2.54 o
   1  10   0        0.59        2.44      1.09 o
   2  10   0      252.65      262.81      7.24 o
   3  10   0      179.09      165.48      5.16 o
   4  10   0       21.48       22.77      2.07 o
   5  10   0      237.69      237.68      5.69 o
   6  10   0       12.83       12.46      1.69 o
   7  10   0      289.71      261.18      6.96 o
   8  10   0       27.90       24.73      3.03 o
   9  10   0        0.96       -1.76      2.17 o
  10  10   0       33.79       20.38      3.34 o
  11  10   0       28.50       36.28      4.12 o
  12  10   0       74.02       80.96      5.32 o
  13  10   0        1.79        1.52      2.02 o
  14  10   0        2.60        3.06      1.99 o
  15  10   0        2.78        4.03      1.88 o
  16  10   0        5.60        7.83      1.73 o
  17  10   0       27.40       42.85      8.65 o
   1  11   0      218.88      187.17      5.75 o
   2  11   0      232.90      227.77      6.16 o
   3  11   0      308.52      263.03      8.39 o
   4  11   0       27.76       24.10      1.78 o
   5  11   0       80.05       74.28      3.52 o
   6  11   0       16.84       17.83      3.02 o
   7  11   0      234.16      230.51     10.73 o
   8  11   0        6.81        3.09      2.59 o
   9  11   0       24.76       28.49      3.68 o
  10  11   0       54.17       58.14      5.07 o
  11  11   0      229.31      279.26     11.23 o
  12  11   0       66.13       71.30      9.20 o
  13  11   0       22.71       22.67      2.99 o
  14  11   0        2.39        3.41      1.81 o
  15  11   0        1.62        0.75      1.50 o
  16  11   0       17.42       25.39      2.22 o
   0  12   0        3.87        8.07      3.48 o
   1  12   0      508.72      469.18     16.96 o
   3  12   0      475.47      513.77     31.99 o
   4  12   0      230.54      228.48     15.76 o
   5  12   0      240.94      250.57     10.54 o
   6  12   0       43.95       53.33      4.67 o
   7  12   0      221.70      238.81     10.19 o
   8  12   0       72.49       60.37      4.87 o
   9  12   0      160.81      165.75     11.09 o
  10  12   0        0.79       -1.62      2.04 o
  11  12   0       21.53       26.51      3.20 o
  12  12   0       87.96      105.11      5.64 o
  13  12   0        3.13        2.05      1.70 o
  14  12   0        1.38        3.88      2.51 o
  15  12   0        2.44        2.53      1.33 o
   3  13   0       16.37       10.51      4.82 o
   4  13   0       36.82       34.84      6.39 o
   5  13   0      327.93      305.36     17.48 o
   6  13   0       15.30       11.01      2.88 o
   7  13   0       17.91       15.11      2.84 o
   8  13   0       54.36       55.08      5.56 o
   9  13   0       10.45        9.88      3.31 o
  10  13   0        0.00        0.15      1.85 o
  11  13   0       30.26       33.92      3.25 o
  12  13   0        0.75        0.09      1.45 o
  13  13   0        7.57        7.69      3.61 o
  14  13   0        1.97        2.39      1.31 o
   4  14   0       13.25       13.70      4.70 o
   5  14   0        6.89        2.67      3.83 o
   6  14   0       10.48        9.87      2.47 o
   7  14   0        1.62        0.67      1.81 o
   8  14   0       63.56       83.18     10.77 o
   9  14   0       15.42       18.20      2.67 o
  10  14   0       18.35       19.04      2.58 o
  11  14   0       10.28       17.96      2.39 o
  12  14   0        3.11        6.35      1.66 o
   5  15   0        8.11       10.22      4.01 o
   6  15   0       21.44       18.23      4.76 o
   7  15   0        5.18        4.25      1.87 o
   8  15   0       14.87       17.20      2.58 o
   9  15   0        1.02       -0.05      1.44 o
  10  15   0        0.11        0.30      1.37 o
  11  15   0       20.57       22.59      3.95 o
 -20   1   1        2.48        6.25      4.49 o
 -19   1   1       39.69       36.55      6.73 o
 -18   1   1        8.97        5.33      5.46 o
 -17   1   1        0.22        2.49      5.77 o
 -16   1   1       28.08       13.34      6.77 o
 -15   1   1      162.07      146.02     13.40 o
 -14   1   1      326.86      358.46     11.39 o
 -13   1   1       74.33       70.78      3.79 o
 -12   1   1      302.61      293.77     13.11 o
 -11   1   1        7.15       11.27      1.74 o
 -10   1   1      939.32      954.61     26.14 o
  -9   1   1     1362.05     1438.33     26.57 o
  -8   1   1      186.67      157.55      4.13 o
  -7   1   1      316.07      280.10      6.45 o
  -6   1   1     4930.69     4630.69     85.71 o
  -5   1   1     1217.63     1189.15     21.59 o
  -4   1   1    39741.86    34323.28    749.27 o
  -3   1   1     6205.58     5718.60    106.04 o
  -2   1   1     4302.49     3913.46     80.18 o
  -1   1   1     2445.67     2378.27     48.95 o
   0   1   1      934.17      831.51     16.80 o
   1   1   1     4450.37     3767.51     78.01 o
   2   1   1     1951.63     1801.72     36.60 o
   3   1   1       55.69       41.57      1.42 o
   4   1   1       93.65       97.30      2.60 o
   5   1   1     3617.05     3362.64     75.28 o
   6   1   1        0.74        1.44      1.08 o
   7   1   1     2287.40     2390.59     54.50 o
   8   1   1      695.99      701.46     16.88 o
   9   1   1      100.83      113.03      3.75 o
  10   1   1       37.41       31.96      1.94 o
  11   1   1      161.96      157.32      5.03 o
  12   1   1      206.15      218.56      6.30 o
  13   1   1      302.74      315.88      8.05 o
  14   1   1       65.23       56.61     15.74 o
  15   1   1       11.17        8.03      6.66 o
  16   1   1       30.75       47.18      9.52 o
  17   1   1       79.12       78.10      9.07 o
  18   1   1       14.07       15.56      8.01 o
  19   1   1        0.15        2.73      6.74 o
 -20   2   1        2.01        1.25      4.22 o
 -19   2   1       25.38       22.99      5.85 o
 -18   2   1       23.87       35.34      7.16 o
 -17   2   1        1.33        5.32      5.65 o
 -16   2   1       65.25       78.49     10.22 o
 -15   2   1      144.01      135.94     12.95 o
 -14   2   1       14.95       14.46      2.09 o
 -13   2   1       13.46       14.11      2.33 o
 -12   2   1       19.18       19.10      2.32 o
 -11   2   1       25.79       26.75      2.36 o
 -10   2   1     1651.66     1682.40     45.14 o
  -9   2   1       28.72       40.39      1.93 o
  -8   2   1      459.87      472.28      9.21 o
  -7   2   1      345.20      367.44      8.50 o
  -6   2   1     1794.54     1784.86     32.37 o
  -5   2   1      708.27      639.36     11.88 o
  -4   2   1       85.09       69.38      1.72 o
  -3   2   1      833.97      899.25     16.40 o
  -2   2   1    14729.21    13572.19    248.19 o
  -1   2   1     1084.81     1088.98     19.90 o
   0   2   1     4875.13     4857.01     96.61 o
   1   2   1     8488.26     7999.87    160.97 o
   2   2   1    15844.39    14141.01    257.90 o
   3   2   1      459.53      477.85      9.70 o
   4   2   1     1442.33     1319.68     26.91 o
   5   2   1      132.22      147.40      3.62 o
   6   2   1      282.46      286.65      6.41 o
   7   2   1        6.46        4.36      0.96 o
   8   2   1      668.76      641.12     20.90 o
   9   2   1       95.85       88.88      3.23 o
  10   2   1       56.14       58.82      2.66 o
  11   2   1       58.00       54.83      2.66 o
  12   2   1       60.85       64.68      5.11 o
  13   2   1        2.98        5.93      1.49 o
  14   2   1      966.81     1122.53     64.63 o
  15   2   1      262.29      297.88     24.97 o
  16   2   1      214.02      242.95     21.48 o
  17   2   1        4.03        5.52      7.03 o
  18   2   1       64.38       70.09     11.03 o
  19   2   1        7.85        5.69      6.33 o
 -20   3   1       34.03       37.46      5.76 o
 -19   3   1       27.09       28.01      8.13 o
 -18   3   1       17.06       17.17      6.03 o
 -17   3   1        2.36        6.12      5.99 o
 -16   3   1       21.63       19.48      6.99 o
 -15   3   1       13.38        8.53      7.08 o
 -14   3   1       55.29       56.82      9.70 o
 -13   3   1      140.99      142.59      8.37 o
 -12   3   1       68.90       69.35      4.40 o
 -11   3   1      179.73      177.93      6.06 o
 -10   3   1       76.95       65.69      2.99 o
  -9   3   1      468.26      568.82     13.71 o
  -8   3   1        0.60        0.26      0.55 o
  -7   3   1      169.27      201.09      4.26 o
  -6   3   1        2.89        3.27      0.55 o
  -5   3   1      476.27      432.04      8.21 o
  -4   3   1      288.24      277.35      5.97 o
  -3   3   1     2349.11     2204.68     40.58 o
  -2   3   1     7452.67     7404.66    137.92 o
  -1   3   1       12.80       12.34      1.04 o
   0   3   1    10036.81     9808.03    181.29 o
   1   3   1     1375.98     1394.46     25.33 o
   2   3   1     1830.71     1642.71     29.83 o
   3   3   1        3.97        7.48      0.84 o
   4   3   1       85.58       64.65      1.95 o
   5   3   1      991.02     1009.33     18.61 o
   6   3   1       66.08       61.80      2.08 o
   7   3   1      614.87      583.29     14.15 o
   8   3   1      364.80      352.35     12.50 o
   9   3   1      289.39      322.66      8.57 o
  10   3   1       67.66       80.61      3.20 o
  11   3   1       37.38       37.09      2.21 o
  12   3   1        4.47        3.54      1.43 o
  13   3   1      136.99      155.92      6.00 o
  14   3   1        0.10        0.59      5.34 o
  15   3   1       23.03       10.01      5.91 o
  16   3   1      282.31      319.48     24.16 o
  17   3   1       32.73       26.01      8.77 o
  18   3   1       26.27       28.22      8.30 o
  19   3   1        6.94        6.79      5.86 o
 -20   4   1       12.80       12.66      5.92 o
 -19   4   1        3.57        7.10      4.94 o
 -18   4   1        9.89       11.79      5.46 o
 -17   4   1        0.75        2.82      5.49 o
 -16   4   1      189.18      228.15     16.21 o
 -15   4   1       59.25       63.91     11.21 o
 -14   4   1      151.59      139.70     14.08 o
 -13   4   1        1.87        0.63      1.22 o
 -12   4   1      163.62      169.15      6.10 o
 -11   4   1      118.94      112.83      4.32 o
 -10   4   1     1109.93     1125.13     30.62 o
  -9   4   1      559.43      602.97     14.55 o
  -8   4   1        3.32        3.50      0.66 o
  -7   4   1      100.85       98.97      2.47 o
  -6   4   1      334.35      351.34      6.92 o
  -5   4   1     2071.74     1997.66     39.62 o
  -4   4   1      497.31      444.66      8.44 o
  -3   4   1    11173.40    10455.27    213.31 o
  -2   4   1     4418.59     4286.57    107.83 o
  -1   4   1     3515.54     3378.32     68.51 o
   0   4   1     1247.40     1371.37     27.27 o
   1   4   1      268.73      236.11      5.57 o
   2   4   1      210.18      202.02      5.51 o
   3   4   1     1181.86     1154.02     36.15 o
   4   4   1      513.06      510.36      9.72 o
   5   4   1      418.07      394.29      7.69 o
   6   4   1       18.83       19.60      1.18 o
   7   4   1      298.62      311.16      8.14 o
   8   4   1     1052.18     1163.30     27.36 o
   9   4   1     1876.11     1914.32     44.32 o
  10   4   1       97.31       98.38      3.66 o
  11   4   1       66.56       67.23      3.27 o
  12   4   1      526.77      543.59     13.02 o
  13   4   1       90.84       93.16      7.24 o
  14   4   1      463.68      198.41     20.09 o
  15   4   1       39.53       28.98     16.11 o
  16   4   1       67.50       63.88     34.08 o
  17   4   1        1.69        1.16      6.91 o
  18   4   1       47.73       55.39     10.05 o
  19   4   1        0.01       -0.41      5.57 o
 -20   5   1        2.76        4.30      5.17 o
 -19   5   1        9.64       13.47      6.85 o
 -18   5   1       13.71       11.61      5.74 o
 -17   5   1       24.27       19.32      7.66 o
 -16   5   1        0.06       -0.46      5.71 o
 -15   5   1        3.01        0.47      1.97 o
 -14   5   1       35.52       38.30      4.02 o
 -13   5   1       15.21       14.19      3.71 o
 -12   5   1      124.77      134.57      6.69 o
 -11   5   1        7.86        8.99      1.35 o
 -10   5   1      816.88      819.41     27.38 o
  -9   5   1       76.70       77.18      2.86 o
  -8   5   1        4.36        4.46      0.76 o
  -7   5   1      318.90      340.38      7.49 o
  -6   5   1        0.55        0.07      0.52 o
  -5   5   1      447.67      458.89      9.67 o
  -4   5   1      113.58      106.43      2.48 o
  -3   5   1      873.80      882.05     17.79 o
  -2   5   1     4461.71     4386.28     88.22 o
  -1   5   1      574.67      612.92     12.57 o
   0   5   1     2112.04     2069.00     45.57 o
   1   5   1     2639.91     2688.25     52.98 o
   2   5   1       36.91       24.08      1.63 o
   3   5   1      108.69       99.13      3.58 o
   4   5   1      159.49      152.77      3.72 o
   5   5   1     2386.07     2330.13     42.27 o
   6   5   1       17.50       23.00      1.40 o
   7   5   1      514.24      562.64     12.16 o
   8   5   1      682.76      724.82     17.60 o
   9   5   1      224.85      233.82      6.66 o
  10   5   1      805.64      835.07     25.91 o
  11   5   1      245.76      251.99      6.33 o
  12   5   1       18.97       16.60      1.93 o
  13   5   1       40.29       37.03      8.06 o
  14   5   1      144.97      164.85     18.12 o
  15   5   1        0.00       -3.73      4.78 o
  16   5   1        0.03       -1.88      4.70 o
  17   5   1       21.28       25.37      8.54 o
  18   5   1       22.39       16.96      7.20 o
  19   5   1       38.43       61.49      9.35 o
 -19   6   1        2.41        0.81      5.52 o
 -18   6   1       43.74       51.85      9.76 o
 -17   6   1        2.17       -1.01      5.23 o
 -16   6   1       51.12       57.88      4.20 o
 -15   6   1       11.32        6.68      3.13 o
 -14   6   1      125.13      137.07      6.50 o
 -13   6   1        6.74        4.78      2.25 o
 -12   6   1       21.51       15.45      3.96 o
 -11   6   1      223.30      240.52      8.53 o
 -10   6   1       80.24       65.90      3.11 o
  -9   6   1      383.24      387.93     11.90 o
  -8   6   1      274.29      287.32      8.60 o
  -7   6   1      466.76      484.81     11.58 o
  -6   6   1      846.67      867.05     19.77 o
  -5   6   1       26.22       20.88      1.13 o
  -4   6   1       30.04       29.61      1.28 o
  -3   6   1       33.93       29.28      1.62 o
  -2   6   1      968.27     1037.28     20.93 o
  -1   6   1        4.12        3.32      0.54 o
   0   6   1      767.58      835.80     16.99 o
   1   6   1      257.35      296.19     17.32 o
   2   6   1     1539.47     1490.97     32.97 o
   3   6   1     1780.77     1871.00     37.09 o
   4   6   1      159.36      144.68      6.41 o
   5   6   1      475.48      479.56     10.28 o
   6   6   1      363.25      340.00     10.02 o
   7   6   1      617.03      636.43     16.43 o
   8   6   1        1.22       -0.19      1.19 o
   9   6   1       50.54       55.01      3.19 o
  10   6   1        4.06        4.08      1.55 o
  11   6   1       16.88       16.81      2.21 o
  12   6   1       87.78       91.70      8.30 o
  13   6   1       29.02       28.75      6.53 o
  14   6   1        6.89        4.11      2.64 o
  15   6   1       14.87        7.40      9.12 o
  16   6   1       56.32       46.11     26.22 o
  17   6   1       10.73       11.50      7.14 o
  18   6   1       69.23       78.80     10.97 o
  19   6   1        0.76        0.81      5.28 o
 -19   7   1        4.55        2.44      5.75 o
 -18   7   1        1.71        2.03      6.21 o
 -17   7   1       20.52       20.26      8.25 o
 -16   7   1        0.43        2.30      1.59 o
 -15   7   1      122.28      139.21      6.37 o
 -14   7   1        2.72        2.76      1.83 o
 -13   7   1        5.41        4.57      2.17 o
 -12   7   1      157.97      156.87      7.17 o
 -11   7   1       49.26       45.37      5.25 o
 -10   7   1        5.94        5.06      3.99 o
  -9   7   1      170.32      166.74      6.11 o
  -8   7   1        1.62        1.37      1.60 o
  -7   7   1       18.40       14.95      1.53 o
  -6   7   1       24.23       22.64      1.56 o
  -5   7   1      202.57      238.30      6.38 o
  -4   7   1     1455.93     1411.38     31.47 o
  -3   7   1     2735.31     2807.67     61.32 o
  -2   7   1      156.07      147.03      4.29 o
  -1   7   1       20.80       14.16      1.28 o
   0   7   1      270.91      250.56      6.53 o
   1   7   1      721.76      838.51     19.12 o
   2   7   1      217.42      230.63      6.12 o
   3   7   1     3672.18     3892.39     84.66 o
   4   7   1      295.75      286.03      7.34 o
   5   7   1      608.16      591.76     13.93 o
   6   7   1       25.76       27.44      2.08 o
   7   7   1        4.35        7.00      2.32 o
   8   7   1      212.14      199.43      8.82 o
   9   7   1      209.33      194.59      6.80 o
  10   7   1       68.67       63.06      4.95 o
  11   7   1       44.50       40.53      3.85 o
  12   7   1        4.23       -0.30      2.71 o
  13   7   1      375.32      446.31     25.78 o
  14   7   1        2.99        4.61      3.07 o
  15   7   1        5.73        4.87      2.51 o
  16   7   1       54.70       52.32     30.66 o
  17   7   1        0.19        3.07      3.49 o
  18   7   1        0.49       -5.23      5.23 o
 -18   8   1        1.30       -1.05      5.75 o
 -17   8   1        6.86        5.13      1.90 o
 -16   8   1        0.29       -0.18      1.43 o
 -15   8   1      151.72      188.52      8.05 o
 -14   8   1       11.28       15.08      2.95 o
 -13   8   1       26.03       35.52      3.59 o
 -12   8   1       78.68      103.44      8.95 o
 -11   8   1      352.21      384.35     21.15 o
 -10   8   1        7.66        6.73      1.94 o
  -9   8   1      307.17      303.35      8.43 o
  -8   8   1      842.42      845.54     29.08 o
  -7   8   1      415.02      401.74     11.61 o
  -6   8   1       87.49       92.29      3.79 o
  -5   8   1      841.80      810.16     18.83 o
  -4   8   1       15.76       12.42      1.29 o
  -3   8   1     2464.23     2312.47     50.91 o
  -2   8   1      981.19      971.52     22.17 o
  -1   8   1        1.74        0.63      0.84 o
   0   8   1        2.61        1.03      0.84 o
   1   8   1      433.32      394.90      9.77 o
   2   8   1      624.27      627.07     14.77 o
   3   8   1      102.38       93.29      3.28 o
   4   8   1      774.53      853.25     19.69 o
   5   8   1      700.80      748.82     17.49 o
   6   8   1     1197.94     1232.11     32.68 o
   7   8   1       15.40       12.35      2.26 o
   8   8   1        1.16        0.55      1.41 o
   9   8   1      369.41      371.44     13.40 o
  10   8   1        1.77        3.98      1.81 o
  11   8   1      169.57      166.54      9.95 o
  12   8   1        2.33       -0.74      2.14 o
  13   8   1       28.42       27.13      8.71 o
  14   8   1       14.71       16.96      5.42 o
  15   8   1       30.36       27.87      8.12 o
  16   8   1       19.44       28.47      2.99 o
  17   8   1        9.46       11.95      5.84 o
  18   8   1        0.93       -2.67      5.81 o
 -18   9   1        1.08        5.17      6.45 o
 -17   9   1        1.22        1.63      1.42 o
 -16   9   1        5.20        5.39      1.86 o
 -15   9   1        0.31       -1.31      2.20 o
 -14   9   1       49.71       68.36      4.53 o
 -13   9   1       26.00       33.87      3.79 o
 -12   9   1      250.80      289.85     11.41 o
 -11   9   1       55.79       64.06      4.84 o
 -10   9   1       19.34       17.51      3.12 o
  -9   9   1        0.49        0.82      1.54 o
  -8   9   1        2.63        2.83      1.55 o
  -7   9   1      109.81      112.24      4.19 o
  -6   9   1        1.78        2.05      1.07 o
  -5   9   1        5.38        4.65      1.17 o
  -4   9   1      219.46      233.53      6.53 o
  -3   9   1       13.72       15.72      1.51 o
  -2   9   1      744.87      665.26     40.25 o
  -1   9   1      200.09      207.23      5.88 o
   0   9   1        0.99        3.40      1.02 o
   1   9   1       89.16       80.34      3.10 o
   2   9   1       90.27       80.43      3.12 o
   3   9   1      104.05      119.85      8.96 o
   4   9   1       76.09       68.64      2.92 o
   5   9   1      122.82      125.97      5.05 o
   6   9   1        8.60        4.43      1.30 o
   7   9   1      166.36      153.05      5.80 o
   8   9   1      193.72      185.72      6.77 o
   9   9   1        1.13       -0.70      2.18 o
  10   9   1      118.09      140.46      9.26 o
  11   9   1        9.42        8.88      3.76 o
  12   9   1      298.39      355.47     15.91 o
  13   9   1       13.12        6.65      2.84 o
  14   9   1        0.16        0.77      2.12 o
  15   9   1       59.20       83.17      7.38 o
  16   9   1       56.60       80.28      6.30 o
  17   9   1       55.43       76.97     15.94 o
 -17  10   1       89.67      135.74      6.40 o
 -16  10   1       47.29       62.25      3.60 o
 -15  10   1       14.07       12.25      2.09 o
 -14  10   1      206.12      248.32      9.67 o
 -13  10   1       50.13       54.28      4.15 o
 -12  10   1       51.99       60.33      5.53 o
 -11  10   1       42.17       49.99      6.90 o
 -10  10   1        5.04        5.09      3.14 o
  -9  10   1        2.60        4.18      2.22 o
  -8  10   1       11.04        7.76      2.92 o
  -7  10   1       83.47       77.63      3.85 o
  -6  10   1       29.91       27.33      1.98 o
  -5  10   1      119.25      119.64      4.04 o
  -4  10   1      118.10      116.72      3.91 o
  -3  10   1      526.58      501.31     11.55 o
  -2  10   1      178.47      146.72      4.72 o
  -1  10   1      522.93      467.57     11.69 o
   0  10   1        0.01        0.20      0.97 o
   1  10   1       64.60       61.37      2.82 o
   2  10   1      150.76      149.95      4.91 o
   3  10   1       24.25       19.79      1.75 o
   4  10   1       72.25       63.35      3.20 o
   5  10   1       12.02        8.08      1.58 o
   6  10   1       13.10       13.60      2.37 o
   7  10   1      153.68      137.25     12.10 o
   8  10   1       24.79       16.65      5.15 o
   9  10   1       74.08       77.76      7.16 o
  10  10   1      195.16      196.04     13.18 o
  11  10   1      165.66      202.13     14.31 o
  12  10   1      447.14      523.24     21.28 o
  13  10   1        2.40        1.45      1.94 o
  14  10   1       38.94       45.70      4.27 o
  15  10   1      101.36      138.80      6.37 o
  16  10   1        2.98        1.22      1.60 o
 -16  11   1       16.21       16.15      2.53 o
 -15  11   1        2.07        2.71      1.43 o
 -14  11   1       68.57       78.44      4.51 o
 -13  11   1        0.62        5.02      1.86 o
 -12  11   1       51.19       50.03      4.07 o
 -11  11   1        6.03        6.50      2.86 o
 -10  11   1       60.10       84.25      9.65 o
  -9  11   1      136.60      133.86      7.02 o
  -8  11   1      213.76      202.12     10.00 o
  -7  11   1        3.91        2.37      4.30 o
  -6  11   1        0.49        0.21      1.65 o
  -5  11   1      272.64      238.68      6.51 o
  -4  11   1      573.28      528.49     12.20 o
  -3  11   1       24.15       26.48      1.92 o
  -2  11   1       10.24       10.83      1.78 o
  -1  11   1       15.54       17.25      1.65 o
   0  11   1      263.98      251.95      6.42 o
   1  11   1       53.08       42.58      2.42 o
   2  11   1       21.92       24.46      1.99 o
   3  11   1      101.03       91.73      3.34 o
   4  11   1      182.85      172.96      5.24 o
   5  11   1        7.53        7.01      1.96 o
   6  11   1      409.43      413.26     15.57 o
   7  11   1      148.16      143.53      7.98 o
   8  11   1       42.05       40.87      4.52 o
   9  11   1        8.05        6.88      2.82 o
  10  11   1        0.16       -0.04      2.19 o
  11  11   1        4.40        3.98      2.41 o
  12  11   1       28.63       27.50      3.58 o
  13  11   1        5.95        4.06      2.02 o
  14  11   1       15.62       18.17      3.39 o
  15  11   1        9.99       18.80      2.34 o
  16  11   1        4.08        9.87      6.10 o
 -15  12   1       11.35       15.49      1.93 o
 -14  12   1       16.40       19.45      2.36 o
 -13  12   1        2.82        0.68      1.44 o
 -12  12   1        0.35        1.76      1.60 o
 -11  12   1       59.09       65.08      4.85 o
 -10  12   1       12.14       15.09      2.85 o
  -9  12   1        0.87        2.36      2.24 o
  -8  12   1       95.34      106.43      7.27 o
  -7  12   1        2.36        3.41      2.67 o
  -6  12   1      243.07      225.82     10.53 o
  -5  12   1      616.35      535.66     24.24 o
  -4  12   1        4.19        6.68      4.65 o
  -3  12   1       97.21       83.21      9.35 o
  -2  12   1      478.96      490.02     30.37 o
  -1  12   1       71.30       54.05      6.55 o
   0  12   1      377.48      340.21     29.03 o
   1  12   1     1110.07     1170.61     67.12 o
   2  12   1      118.07       88.26     15.97 o
   3  12   1      315.82      282.05     14.24 o
   4  12   1        7.08        6.58      3.00 o
   5  12   1        3.14        6.11      2.92 o
   6  12   1        0.54        1.06      2.40 o
   7  12   1       38.41       35.54      4.19 o
   8  12   1       20.05       10.67      3.02 o
   9  12   1      162.85      187.56      8.93 o
  10  12   1        0.55        2.73      2.16 o
  11  12   1        3.17        3.91      2.23 o
  12  12   1       15.94       14.89      4.88 o
  13  12   1        5.09        5.61      1.95 o
  14  12   1        7.99       11.38      2.01 o
  15  12   1        6.15        5.20      2.71 o
 -14  13   1       11.15       14.94      1.88 o
 -13  13   1       86.87      109.40      9.29 o
 -12  13   1       29.07       29.49      2.91 o
 -11  13   1        0.41        2.57      1.70 o
 -10  13   1        0.10        0.67      1.74 o
  -9  13   1       40.76       45.76      4.05 o
  -8  13   1        5.96        4.19      2.29 o
  -7  13   1       58.64       67.71      5.28 o
  -6  13   1       57.81       67.14      5.18 o
  -5  13   1        9.56       11.79      4.70 o
  -4  13   1       55.06       59.58      7.78 o
  -3  13   1     1197.04     1233.84     69.45 o
  -2  13   1       41.56       52.49      7.08 o
   1  13   1       26.44       16.78     11.79 o
   2  13   1        3.01        3.43     10.22 o
   3  13   1      135.71      113.29     16.20 o
   4  13   1       31.87       27.67      4.68 o
   5  13   1       45.29       49.09      4.65 o
   6  13   1       18.44       21.74      5.83 o
   7  13   1       13.26       11.50      2.86 o
   8  13   1       61.60       59.01      4.65 o
   9  13   1       23.53       26.92      3.34 o
  10  13   1       27.53       28.41      3.25 o
  11  13   1        5.14        7.26      2.06 o
  12  13   1       20.60       22.39      2.64 o
  13  13   1        7.59        9.92      1.85 o
 -12  14   1        0.26        1.91      1.35 o
 -11  14   1        0.17        1.08      1.40 o
 -10  14   1        1.92        3.82      1.69 o
  -9  14   1       64.73       75.40      4.73 o
  -8  14   1       24.74       36.41      3.49 o
  -7  14   1        0.12       -0.46      1.76 o
  -6  14   1       12.51        5.86      4.12 o
  -5  14   1       31.31       33.04      6.04 o
  -4  14   1       33.96       35.71      6.04 o
  -3  14   1       65.89       73.34      8.19 o
  -2  14   1      121.15      137.96     11.56 o
   3  14   1       16.76       18.06      9.76 o
   4  14   1        9.39        4.30      8.77 o
   5  14   1       21.89       16.66      3.66 o
   6  14   1       25.50       23.67      3.14 o
   7  14   1       58.73       53.05      4.80 o
   8  14   1        0.15        2.93      1.90 o
   9  14   1        5.51        6.12      1.94 o
  10  14   1        7.53        7.36      1.98 o
  11  14   1       69.85      107.66      8.38 o
  12  14   1        0.82        1.36      1.32 o
 -11  15   1        5.19        8.19      2.90 o
 -10  15   1        0.69        0.93      1.28 o
  -9  15   1        0.47        1.71      1.47 o
  -8  15   1        7.80        6.59      1.76 o
  -7  15   1        1.52        1.63      3.02 o
  -6  15   1      103.38      117.93     10.10 o
  -5  15   1        1.32       -3.02      3.02 o
  -4  15   1        0.78        5.34      3.66 o
   6  15   1        0.80        1.74      2.15 o
   7  15   1        7.10        5.71      1.88 o
   8  15   1        2.71        1.05      1.66 o
   9  15   1        1.09        0.93      2.42 o
  10  15   1        0.11        0.80      1.34 o
  -8  16   1       21.90       27.99      4.35 o
  -7  16   1        2.72        5.28      3.25 o
  -6  16   1        4.94        4.99      3.19 o
  -5  16   1        2.13        1.57      3.02 o
 -20   0   2       10.90       16.08      6.85 o
 -19   0   2       20.23       15.27      8.13 o
 -18   0   2       23.18       27.00      9.52 o
 -17   0   2       10.27       12.19      9.17 o
 -16   0   2      108.48      112.30     16.90 o
 -15   0   2       12.62       12.19     10.63 o
 -14   0   2      130.23      124.67     18.81 o
 -13   0   2      571.04      588.30     24.01 o
 -12   0   2       34.68       36.21      3.78 o
 -11   0   2      722.17      749.40     36.47 o
 -10   0   2        6.14        4.35      1.83 o
  -9   0   2       22.20       15.19      1.77 o
  -8   0   2       36.38       29.17      7.20 o
  -7   0   2      906.19      973.09     31.51 o
  -6   0   2      366.57      430.60     14.59 o
  -5   0   2     5400.52     5443.19    184.28 o
  -4   0   2    52977.77    48928.85   1560.93 o
  -3   0   2     5677.76     5481.48    179.29 o
  -2   0   2    59779.59    54719.81   2033.92 o
  -1   0   2     4193.98     4250.32    113.31 o
   0   0   2     2371.09     2115.66     96.04 o
   1   0   2     6334.99     6385.42    216.18 o
   2   0   2      524.57      558.06     14.56 o
   3   0   2      345.07      395.17     12.64 o
   4   0   2      903.34      608.36     29.56 o
   5   0   2     1376.30     1285.44     42.11 o
   6   0   2     3297.96     3240.40    116.25 o
   7   0   2      716.26      805.07     35.51 o
   8   0   2        3.07        2.29      1.36 o
   9   0   2       30.04       27.35      2.62 o
  10   0   2       10.79       13.61      2.12 o
  11   0   2      641.47      660.03     23.41 o
  12   0   2       26.45       33.49      3.80 o
  13   0   2       55.28       60.51     18.29 o
 -20   1   2        0.00       -0.47      4.04 o
 -19   1   2        0.24        3.21      4.90 o
 -18   1   2       21.99       23.65      6.84 o
 -17   1   2       90.74       73.24      9.75 o
 -16   1   2        0.06       -1.95      7.06 o
 -15   1   2      170.20      176.04     15.01 o
 -14   1   2        0.34        1.95      6.83 o
 -13   1   2      113.94      113.10      5.98 o
 -12   1   2      540.97      561.03     16.23 o
 -11   1   2      253.16      194.93      7.84 o
 -10   1   2      419.87      410.86     10.30 o
  -9   1   2      143.90      126.55      3.90 o
  -8   1   2     1696.76     1734.67     38.95 o
  -7   1   2      784.27      814.15     18.75 o
  -6   1   2     5147.42     5158.15    104.08 o
  -5   1   2     3248.45     3178.32     64.31 o
  -4   1   2     1575.16     1618.79     32.42 o
  -3   1   2     4083.55     3897.75     78.40 o
  -2   1   2     5222.59     5110.02    104.89 o
  -1   1   2     2656.63     2630.14     48.66 o
   0   1   2       55.78       55.44      1.37 o
   1   1   2      297.99      286.25      5.93 o
   2   1   2     1821.87     1852.96     35.02 o
   3   1   2     2581.06     2506.67     58.88 o
   4   1   2     3180.29     3059.01     92.87 o
   5   1   2     2218.37     2283.39     52.00 o
   6   1   2      116.95      130.86      4.07 o
   7   1   2     1039.99     1197.27     32.17 o
   8   1   2      183.48      177.44      5.31 o
   9   1   2       68.69       69.70      2.95 o
  10   1   2      167.67      181.93      5.59 o
  11   1   2      586.01      625.36     15.79 o
  12   1   2      183.89      196.72      7.55 o
  13   1   2       81.53       69.27      7.85 o
  14   1   2      517.42      309.32     25.96 o
  15   1   2       34.17       40.12     10.92 o
 -20   2   2       11.65       17.31      4.96 o
 -19   2   2        1.44        0.53      4.66 o
 -18   2   2        4.64        6.46      5.54 o
 -17   2   2        0.24       -3.32      5.83 o
 -16   2   2       10.36       12.24      7.15 o
 -15   2   2      188.58      179.43     15.91 o
 -14   2   2       51.54       48.79      9.77 o
 -13   2   2      263.98      274.47      9.30 o
 -12   2   2       89.66       67.64      3.59 o
 -11   2   2       35.65       35.01      2.61 o
 -10   2   2        0.66        0.08      0.88 o
  -9   2   2       68.34       59.22      2.40 o
  -8   2   2     1012.07      973.39     22.40 o
  -7   2   2      437.08      483.35     10.31 o
  -6   2   2      748.51      805.78     16.43 o
  -5   2   2       11.10       13.11      0.75 o
  -4   2   2     2955.93     2776.60     56.52 o
  -3   2   2      193.61      172.64      3.86 o
  -2   2   2     4229.69     4121.33     76.84 o
  -1   2   2     1377.09     1367.96     30.23 o
   0   2   2     3665.28     3632.78     68.07 o
   1   2   2     4944.25     4653.87     87.24 o
   2   2   2      737.49      783.30     15.90 o
   3   2   2        6.11        5.96      1.22 o
   4   2   2     3647.01     3424.62     75.82 o
   5   2   2        4.73        3.05      0.91 o
   6   2   2       16.23       16.00      1.39 o
   7   2   2      621.69      664.44     16.21 o
   8   2   2       64.13       64.70      2.73 o
   9   2   2      725.22      814.55     19.79 o
  10   2   2      123.26      121.69      4.28 o
  11   2   2      356.66      332.46      8.73 o
  12   2   2      148.72      155.41      7.30 o
  13   2   2       44.40       41.94      7.89 o
  14   2   2        2.78        2.86      5.77 o
  15   2   2        8.74        4.96      9.64 o
  16   2   2       44.75       59.17     11.85 o
  17   2   2       51.59       61.43     10.97 o
 -20   3   2       52.15       60.03      6.75 o
 -19   3   2        2.29        1.41      4.74 o
 -18   3   2       49.39       44.27      7.68 o
 -17   3   2      282.46      312.51     18.95 o
 -16   3   2        0.08       -3.06      6.21 o
 -15   3   2       14.69       17.73      7.72 o
 -14   3   2       71.33       67.90     16.00 o
 -13   3   2       68.03       66.46      3.01 o
 -12   3   2        5.70        2.58      1.24 o
 -11   3   2       17.75       17.45      1.93 o
 -10   3   2      277.66      254.68      8.92 o
  -9   3   2      190.44      170.97      5.39 o
  -8   3   2       40.47       46.43      1.97 o
  -7   3   2       82.91       85.50      2.42 o
  -6   3   2       76.60       70.89      2.04 o
  -5   3   2     1877.19     1845.91     36.64 o
  -4   3   2      171.22      166.14      3.42 o
  -3   3   2     3010.99     2892.20     52.47 o
  -2   3   2        7.71        8.81      0.52 o
  -1   3   2      226.23      256.80      5.03 o
   0   3   2     2436.86     2514.20     51.11 o
   1   3   2     1237.91     1281.78     23.37 o
   2   3   2    10875.20    10909.17    220.64 o
   3   3   2      524.08      560.41     14.76 o
   4   3   2      133.98      132.94      6.04 o
   5   3   2      462.77      517.18     15.03 o
   6   3   2     1142.28     1076.32     25.38 o
   7   3   2      371.12      367.21      9.57 o
   8   3   2      528.90      573.43     14.32 o
   9   3   2      187.81      212.69      6.30 o
  10   3   2      225.55      219.88      6.55 o
  11   3   2      173.60      158.70      5.92 o
  12   3   2      841.98      884.02     20.06 o
  13   3   2       77.38       64.09     14.49 o
  14   3   2      122.72      106.36     44.25 o
  15   3   2      118.00      130.42     16.32 o
  16   3   2        2.11        3.67      5.06 o
  17   3   2       11.25       22.07      8.19 o
  18   3   2        4.94       17.65      7.90 o
 -20   4   2       25.80       33.13      5.58 o
 -19   4   2        0.11        2.72      4.71 o
 -18   4   2        0.12        0.08      5.08 o
 -17   4   2       43.09       37.24      7.90 o
 -16   4   2       18.80       18.06      7.18 o
 -15   4   2       12.09        7.81      7.06 o
 -14   4   2       29.01       31.87      3.79 o
 -13   4   2       29.64       26.40      2.04 o
 -12   4   2      117.45      131.65      4.49 o
 -11   4   2       14.12       15.82      1.63 o
 -10   4   2        3.83        3.18      1.17 o
  -9   4   2      214.65      217.46      6.91 o
  -8   4   2        1.89        3.90      1.81 o
  -7   4   2        4.61        4.79      0.83 o
  -6   4   2      485.25      459.29     10.82 o
  -5   4   2       74.81       82.90      2.61 o
  -4   4   2        0.59        2.11      0.65 o
  -3   4   2      423.30      410.78      7.84 o
  -2   4   2     1203.04     1236.49     22.63 o
  -1   4   2     1900.95     1960.69     35.81 o
   0   4   2      300.11      318.73      6.22 o
   1   4   2      913.77      925.44     18.63 o
   2   4   2        8.53       10.56      0.73 o
   3   4   2     1611.69     1558.81     30.81 o
   4   4   2       56.99       43.55      1.99 o
   5   4   2        5.92        2.93      0.74 o
   6   4   2      605.14      534.97     13.28 o
   7   4   2       11.41       16.57      1.47 o
   8   4   2       34.41       39.59      2.58 o
   9   4   2      417.29      426.86     11.19 o
  10   4   2        2.44        0.93      1.16 o
  11   4   2        1.44        0.93      1.64 o
  12   4   2      221.96      209.20      6.29 o
  13   4   2       39.15       31.24     12.89 o
  14   4   2       13.53       11.40      8.19 o
  15   4   2      191.70      251.43     21.60 o
  16   4   2       10.56        4.78      5.57 o
  17   4   2        0.09       -0.61      4.39 o
  18   4   2       59.57       64.69     10.10 o
 -20   5   2       31.60       37.05      7.26 o
 -19   5   2        1.86        2.38      4.72 o
 -18   5   2        4.87        1.03      5.16 o
 -17   5   2        1.15       -1.95      5.61 o
 -16   5   2       22.79       22.73      7.43 o
 -15   5   2        1.02       -1.69      1.69 o
 -14   5   2      126.66      120.64     12.28 o
 -13   5   2        2.44        3.06      2.15 o
 -12   5   2        0.57        1.56      2.87 o
 -11   5   2      742.94      747.79     20.50 o
 -10   5   2       19.70       20.89      2.22 o
  -9   5   2       43.17       39.41      2.21 o
  -8   5   2      218.65      237.99      6.24 o
  -7   5   2      515.67      540.13     12.74 o
  -6   5   2      192.54      166.43      4.57 o
  -5   5   2     1344.69     1244.18     27.89 o
  -4   5   2       99.91      103.73      3.07 o
  -3   5   2       25.69       22.19      1.07 o
  -2   5   2       11.98        9.69      0.86 o
  -1   5   2      182.79      204.06      5.26 o
   0   5   2       26.86       31.67      1.30 o
   1   5   2        0.31       -0.04      0.47 o
   2   5   2     1472.17     1632.61     32.45 o
   3   5   2     1023.68     1076.15     24.04 o
   4   5   2      683.26      733.20     19.32 o
   5   5   2      200.04      212.02      5.96 o
   6   5   2      360.49      353.94      9.28 o
   7   5   2      418.06      464.60     11.88 o
   8   5   2      348.91      318.54      8.72 o
   9   5   2      198.65      192.54     10.36 o
  10   5   2      199.45      216.30      7.24 o
  11   5   2      113.46      115.86      7.63 o
  12   5   2       34.82       27.79      5.37 o
  13   5   2      139.77      101.44     41.26 o
  14   5   2      522.03      271.81     23.98 o
  15   5   2       87.26      137.67     15.91 o
  16   5   2       22.74       15.94     11.58 o
  17   5   2        7.84        6.14      4.67 o
  18   5   2       12.38       13.70      6.91 o
 -19   6   2       13.64       11.49      4.89 o
 -18   6   2       43.77       60.40      7.77 o
 -17   6   2       69.39       86.35      9.58 o
 -16   6   2       39.95       36.19      3.44 o
 -15   6   2        4.57        4.76      1.94 o
 -14   6   2       11.26        9.95      2.96 o
 -13   6   2      390.44      405.49     13.33 o
 -12   6   2       39.90       45.07      2.90 o
 -11   6   2      279.74      267.20      8.31 o
 -10   6   2        1.45        0.58      1.37 o
  -9   6   2     1128.50     1104.71     31.19 o
  -8   6   2     1287.14     1192.57     27.14 o
  -7   6   2       89.95       88.60      2.97 o
  -6   6   2      224.20      206.72      5.56 o
  -5   6   2        6.55        8.16      0.88 o
  -4   6   2     2815.68     2760.12     61.26 o
  -3   6   2      931.54      945.99     19.25 o
  -2   6   2       55.11       68.41      4.86 o
  -1   6   2      162.02      216.24      5.05 o
   0   6   2      626.89      606.17     12.66 o
   1   6   2      345.54      374.01      8.09 o
   2   6   2     1471.07     1637.04     73.13 o
   3   6   2       64.07       88.53      3.33 o
   4   6   2      553.11      645.13     13.54 o
   5   6   2       18.36       25.40      1.69 o
   6   6   2       16.36       12.78      1.74 o
   7   6   2       15.21       14.12      1.84 o
   8   6   2       36.52       31.13      2.49 o
   9   6   2        0.70        4.44      1.36 o
  10   6   2       75.79       69.89      7.29 o
  11   6   2      417.43      444.97     23.75 o
  12   6   2        0.62        0.45      2.89 o
  13   6   2      463.26      531.68     21.50 o
  14   6   2       49.97       38.98     19.54 o
  15   6   2       22.75       24.78     12.22 o
  16   6   2       16.32        9.64      5.98 o
  17   6   2       54.80       90.35     11.73 o
  18   6   2       12.65       19.59      4.30 o
 -19   7   2        1.23       -0.81      5.52 o
 -18   7   2        2.30        2.00      4.73 o
 -17   7   2       55.49       52.23      3.70 o
 -16   7   2        2.63        0.07      1.72 o
 -15   7   2       12.17        7.15      6.28 o
 -14   7   2       94.98      108.43      5.54 o
 -13   7   2        2.62        2.70      2.00 o
 -12   7   2       83.05       83.51      5.20 o
 -11   7   2        2.56        3.89      2.08 o
 -10   7   2      331.39      301.30     15.85 o
  -9   7   2       79.36       76.53      2.96 o
  -8   7   2      370.72      345.04     10.26 o
  -7   7   2      100.13      112.93      5.52 o
  -6   7   2       29.11       28.05      2.02 o
  -5   7   2     1103.22     1003.99     26.32 o
  -4   7   2      630.32      626.20     16.98 o
  -3   7   2       87.29       92.41      3.22 o
  -2   7   2      464.59      435.79     10.62 o
  -1   7   2      339.21      348.91      8.72 o
   0   7   2     1280.10     1328.05     29.72 o
   1   7   2       24.02       24.17      1.54 o
   2   7   2      238.60      250.45      6.62 o
   3   7   2      567.49      664.65     22.03 o
   4   7   2      220.97      227.23      7.24 o
   5   7   2       76.16       93.16      3.85 o
   6   7   2       46.09       37.26      3.19 o
   7   7   2      101.81       82.04      5.11 o
   8   7   2       31.09       31.60      7.26 o
   9   7   2       52.39       45.88      4.45 o
  10   7   2       39.99       31.09      3.50 o
  11   7   2       23.48       26.73      8.80 o
  12   7   2       35.13       35.20      6.91 o
  13   7   2      126.66      151.33     18.09 o
  14   7   2      194.94      277.14     17.13 o
  15   7   2        5.46       12.30      6.30 o
  16   7   2        0.38        1.05      4.24 o
  17   7   2       14.46       24.45      8.42 o
  18   7   2       11.28       18.00      6.79 o
 -18   8   2        0.40       -1.68      6.10 o
 -17   8   2        2.44        0.41      1.50 o
 -16   8   2        0.36       -0.98      2.87 o
 -15   8   2       74.28      103.49      5.07 o
 -14   8   2        3.12        2.61      1.83 o
 -13   8   2       43.81       46.06      3.83 o
 -12   8   2       16.12       20.89      3.02 o
 -11   8   2       43.25       40.20      3.90 o
 -10   8   2       23.70       22.31      2.79 o
  -9   8   2       49.43       40.28      2.75 o
  -8   8   2      120.07      116.41      3.91 o
  -7   8   2       90.45       89.15      3.16 o
  -6   8   2      428.79      422.86     12.23 o
  -5   8   2       55.95       43.94      3.74 o
  -4   8   2      417.52      338.46     10.05 o
  -3   8   2      138.71      134.30      5.12 o
  -2   8   2        4.81        3.34      1.06 o
  -1   8   2        0.72        3.24      2.28 o
   0   8   2      433.27      404.01     10.08 o
   1   8   2      107.06      117.74      4.01 o
   2   8   2        3.90        2.57      0.99 o
   3   8   2       13.24       15.59      1.47 o
   4   8   2       19.11       25.44      2.09 o
   5   8   2      359.61      347.67     12.63 o
   6   8   2      407.51      415.51     13.77 o
   7   8   2      107.42       92.01      5.08 o
   8   8   2      399.07      395.38     16.41 o
   9   8   2      193.67      191.98     15.67 o
  10   8   2      130.20      138.77     15.88 o
  11   8   2       25.63       33.04      5.62 o
  12   8   2       54.20       70.74      6.77 o
  13   8   2      108.39      140.41      8.80 o
  14   8   2        1.30        4.23      2.40 o
  15   8   2        0.15       -1.19      2.68 o
  16   8   2        5.68        7.88      4.21 o
  17   8   2        0.52        2.19      3.14 o
 -17   9   2        9.69        8.28      3.40 o
 -16   9   2        4.24        3.32      1.67 o
 -15   9   2        3.39        1.21      1.54 o
 -14   9   2       55.86       57.59      3.81 o
 -13   9   2      139.27      134.54      6.25 o
 -12   9   2       30.73       32.11      5.94 o
 -11   9   2        0.22        3.45      1.93 o
 -10   9   2       18.12       25.31      3.41 o
  -9   9   2       32.31       28.55      2.91 o
  -8   9   2       36.15       28.38      2.02 o
  -7   9   2       31.93       30.49      2.04 o
  -6   9   2       40.23       37.79      2.15 o
  -5   9   2      578.54      549.91     14.07 o
  -4   9   2        0.93        0.56      1.16 o
  -3   9   2      144.31      132.77      5.06 o
  -2   9   2        0.23        0.24      0.96 o
  -1   9   2       25.50       28.99      1.92 o
   0   9   2      151.30      171.51      5.17 o
   1   9   2      119.79      147.15      4.68 o
   2   9   2      184.00      167.94      5.12 o
   3   9   2       61.98       63.42      2.83 o
   4   9   2       54.42       53.77      3.00 o
   5   9   2      575.15      590.01     18.41 o
   6   9   2      263.07      243.13      9.45 o
   7   9   2      398.76      454.05     37.48 o
   8   9   2       18.15        4.56      2.61 o
   9   9   2      283.78      245.88     20.67 o
  10   9   2      165.52      184.49     11.28 o
  11   9   2      734.76      853.14     32.63 o
  12   9   2        8.47        4.99      3.08 o
  13   9   2       16.14       14.53      6.09 o
  14   9   2        0.08       -2.60      2.60 o
  15   9   2        0.10       -1.76      3.57 o
  16   9   2        2.72        1.71      3.04 o
  17   9   2        0.05       -2.55      5.23 o
 -16  10   2       11.77       12.92      1.94 o
 -15  10   2        3.81        2.70      2.61 o
 -14  10   2       38.92       49.04      3.42 o
 -13  10   2        5.23        4.29      1.92 o
 -12  10   2       23.39       21.38      4.81 o
 -11  10   2       84.40       96.70      5.93 o
 -10  10   2        6.37        4.43      2.20 o
  -9  10   2        0.01       -0.73      1.72 o
  -8  10   2       32.17       37.08     10.68 o
  -7  10   2        0.22       -1.15      1.15 o
  -6  10   2       81.15       79.75      3.16 o
  -5  10   2       26.02       21.91      1.94 o
  -4  10   2       65.05       67.94      2.80 o
  -3  10   2        6.78        6.48      1.44 o
  -2  10   2       15.10       16.00      1.73 o
  -1  10   2        7.33        4.04      1.19 o
   0  10   2        0.24        0.95      1.05 o
   1  10   2      348.56      337.28      7.92 o
   2  10   2        5.74        5.40      1.32 o
   3  10   2      198.18      205.23      6.81 o
   4  10   2       68.96       68.70      3.57 o
   5  10   2      162.94      149.87      5.64 o
   6  10   2        2.33        5.79      1.77 o
   7  10   2        0.52       -0.20      2.33 o
   8  10   2       50.06       29.11      9.86 o
   9  10   2       81.97      117.75      9.13 o
  10  10   2        4.25        1.66      2.70 o
  11  10   2       62.37       71.48      6.85 o
  12  10   2        4.97        9.54      3.04 o
  13  10   2       19.00       20.23      5.51 o
  14  10   2        7.70        9.28      2.33 o
  15  10   2        6.30       10.52      2.21 o
  16  10   2        0.13        1.72      2.65 o
 -16  11   2       15.24       20.03      2.44 o
 -15  11   2       60.80       78.48      4.36 o
 -14  11   2        8.19        8.74      1.89 o
 -13  11   2       21.91       27.09      2.93 o
 -12  11   2       28.15       35.65      3.35 o
 -11  11   2       47.54       60.55      5.90 o
 -10  11   2       31.38       36.20      4.21 o
  -9  11   2      279.98      294.02     11.96 o
  -8  11   2        2.25        3.27      2.86 o
  -7  11   2      185.16      178.38      8.56 o
  -6  11   2      309.58      306.30     18.52 o
  -5  11   2       83.64       94.61      5.91 o
  -4  11   2       81.51       75.19      3.50 o
  -3  11   2      214.74      178.51      6.68 o
  -2  11   2        0.03        0.64      1.32 o
  -1  11   2       20.05       22.57      2.06 o
   0  11   2       53.25       55.29      2.62 o
   1  11   2       32.92       32.84      2.08 o
   2  11   2       80.56       76.43      3.35 o
   3  11   2        3.17        0.80      1.34 o
   4  11   2        2.17        1.71      2.71 o
   5  11   2        3.36        4.54      4.06 o
   6  11   2       53.88       23.13      7.04 o
   7  11   2       32.78       17.94      6.54 o
   8  11   2      291.17      280.61     14.38 o
   9  11   2      172.45      196.24     11.48 o
  10  11   2       49.55       58.42      6.24 o
  11  11   2       39.03       42.22      5.21 o
  12  11   2       13.88       15.75      3.82 o
  13  11   2       16.15       21.11      2.96 o
  14  11   2       43.44       69.84      6.60 o
  15  11   2       10.70       17.64      2.22 o
 -15  12   2        3.14        4.99      1.68 o
 -14  12   2       12.90       17.85      2.25 o
 -13  12   2       24.11       21.50      2.52 o
 -12  12   2        0.88        1.39      1.53 o
 -11  12   2       21.98       28.92      3.14 o
 -10  12   2       12.83        8.63      2.34 o
  -9  12   2        2.99        2.26      1.96 o
  -8  12   2       73.77       74.72      5.24 o
  -7  12   2      182.28      196.41      9.45 o
  -6  12   2      428.94      488.65     17.26 o
  -5  12   2       28.68       33.56      6.14 o
  -4  12   2       11.66       14.79      4.85 o
  -3  12   2       89.65       90.18      8.39 o
  -2  12   2        6.44        5.49      6.68 o
  -1  12   2      331.11      369.67     18.86 o
   0  12   2      328.15      351.34     18.01 o
   1  12   2        0.06       -1.68      3.37 o
   2  12   2       43.78       25.39      6.47 o
   3  12   2       47.70       47.73     17.10 o
   4  12   2      335.31      288.44     20.18 o
   5  12   2      183.91      169.15     11.88 o
   6  12   2      206.71      203.57      9.75 o
   7  12   2       33.57       29.36      4.05 o
   8  12   2        0.13        0.58      2.45 o
   9  12   2       21.94       27.98      3.80 o
  10  12   2      193.56      236.29     10.14 o
  11  12   2        0.39        1.85      2.03 o
  12  12   2       38.14       64.13      4.54 o
  13  12   2        8.11       10.82      2.09 o
  14  12   2       16.97       33.01      4.50 o
 -14  13   2       17.08       23.98      2.67 o
 -13  13   2       21.51       24.03      2.40 o
 -12  13   2       12.06       16.52      2.23 o
 -11  13   2        1.69        1.83      1.63 o
 -10  13   2       49.83       66.80      4.42 o
  -9  13   2       98.08      108.56      6.06 o
  -8  13   2        8.23        7.94      2.24 o
  -7  13   2        5.67        7.84      2.29 o
  -6  13   2       11.31       12.08      2.62 o
  -5  13   2       41.25       37.15      8.10 o
  -4  13   2        0.04       -1.02      7.90 o
  -3  13   2      435.43      461.85     45.96 o
  -2  13   2        4.35        4.20      3.61 o
  -1  13   2       38.74       55.12      6.41 o
   0  13   2        6.93        4.87      3.59 o
   1  13   2       73.81       67.41     14.34 o
   2  13   2       13.21       17.88     10.74 o
   3  13   2      125.74      107.98     11.47 o
   4  13   2       45.29       40.31      5.60 o
   5  13   2        1.90       -0.06      2.78 o
   6  13   2       11.91        7.56      2.94 o
   7  13   2       41.12       42.73      4.30 o
   8  13   2        4.02        3.97      2.57 o
   9  13   2        1.60        0.99      2.07 o
  10  13   2       34.92       48.70      3.99 o
  11  13   2       12.48       17.14      2.60 o
  12  13   2        0.05        1.20      1.44 o
  13  13   2        7.12       12.74      3.12 o
 -12  14   2       36.32       40.71      2.82 o
 -11  14   2        3.84        5.63      1.63 o
 -10  14   2        1.75        0.41      1.40 o
  -9  14   2        6.89       10.04      1.96 o
  -8  14   2        2.26        1.01      1.54 o
  -7  14   2       94.25       97.49      9.29 o
  -6  14   2        5.88        2.79      3.66 o
  -5  14   2      373.21      408.26     25.90 o
  -4  14   2       26.47       28.64      5.18 o
  -3  14   2        5.75        4.80      5.84 o
  -2  14   2       85.41       80.66      7.32 o
  -1  14   2      103.34       94.79      7.97 o
   0  14   2       70.26       56.27     13.99 o
   1  14   2        9.81        7.08      9.99 o
   2  14   2       11.75        6.68      9.46 o
   3  14   2       26.52       24.27     10.16 o
   4  14   2        1.43        2.54      2.69 o
   5  14   2       12.50       14.67      3.85 o
   6  14   2       61.27       46.31      5.10 o
   7  14   2        2.08        2.68      2.36 o
   8  14   2        0.04       -0.15      1.74 o
   9  14   2       25.48       28.76      5.14 o
  10  14   2       10.50        5.59      1.77 o
  11  14   2        3.06        1.37      1.50 o
 -10  15   2        2.55        1.97      2.73 o
  -9  15   2       41.56       44.77      5.63 o
  -8  15   2       21.65       22.41      4.47 o
  -7  15   2        0.02        2.21      3.14 o
  -6  15   2       18.59       14.34      4.24 o
  -5  15   2        4.97        9.29      3.95 o
  -4  15   2        0.42       -0.52      2.90 o
  -3  15   2       66.92       93.08      8.54 o
  -2  15   2       17.65       18.06      4.35 o
  -1  15   2        1.01       -5.92     10.45 o
   0  15   2       82.67       83.27     15.79 o
   1  15   2       23.62       28.57     11.44 o
   2  15   2        9.16        1.51      9.06 o
   3  15   2        1.87       -2.44      7.72 o
   4  15   2        0.65        2.44      7.78 o
   5  15   2        3.67       12.14      8.30 o
   6  15   2        9.44        7.07      2.51 o
   7  15   2       14.92       24.90      4.06 o
   8  15   2        0.41       -1.06      1.63 o
   9  15   2        7.48        9.21      2.04 o
  -8  16   2        2.11       -1.22      2.26 o
  -7  16   2        3.51        2.03      2.55 o
  -6  16   2       67.17       76.88      7.03 o
  -5  16   2       62.64       63.18      6.27 o
  -4  16   2       37.26       42.45      5.34 o
   3  16   2       12.24        9.17      9.29 o
   4  16   2        1.46        4.35      8.30 o
   5  16   2        0.02        0.41      7.26 o
   6  16   2        0.95        3.54      7.32 o
 -20   1   3        3.84        1.22      4.13 o
 -19   1   3       19.85       12.11      5.35 o
 -18   1   3        0.78       -2.19      5.13 o
 -17   1   3        0.26        2.12      6.09 o
 -16   1   3       30.51       41.24      9.22 o
 -15   1   3       93.62      102.15     12.58 o
 -14   1   3       78.14       69.08     11.55 o
 -13   1   3       12.57        8.12      3.69 o
 -12   1   3       38.76       36.80      2.67 o
 -11   1   3       50.42       49.92      2.44 o
 -10   1   3       78.66       81.51      3.13 o
  -9   1   3       46.09       40.61      3.00 o
  -8   1   3    11543.25    11409.65    259.03 o
  -7   1   3       71.70       85.01      2.88 o
  -6   1   3     3750.84     3889.37     88.28 o
  -5   1   3      457.83      482.55     11.53 o
  -4   1   3     1007.05     1014.69     22.96 o
  -3   1   3     5219.52     5161.45    116.74 o
  -2   1   3     1890.40     1970.52     39.72 o
  -1   1   3     1279.48     1268.32     33.91 o
   0   1   3     2571.86     2620.74     52.34 o
   1   1   3      126.00      153.63      3.51 o
   2   1   3      153.29      159.21      3.32 o
   3   1   3     3967.29     3784.85     76.55 o
   4   1   3      425.47      450.23     15.38 o
   5   1   3     1069.38     1095.29     60.57 o
   6   1   3      926.00     1005.45     23.91 o
   7   1   3      362.26      370.48      9.84 o
   8   1   3       12.17       17.51      1.68 o
   9   1   3        6.46       11.76      1.80 o
  10   1   3       97.06      118.50      4.05 o
  11   1   3       35.86       38.52      2.40 o
  12   1   3       52.33       55.23     13.88 o
  13   1   3        9.41        6.48      6.71 o
  14   1   3        2.93       -1.28      5.84 o
  15   1   3       35.41       17.36      8.19 o
 -20   2   3        9.29        1.47      5.52 o
 -19   2   3       43.08       45.39      8.04 o
 -18   2   3        9.92       13.15      6.11 o
 -17   2   3       14.57        5.24      6.23 o
 -16   2   3        9.65        6.48      7.18 o
 -15   2   3      124.73      132.90     18.12 o
 -14   2   3       25.52       12.90      8.41 o
 -13   2   3        8.24        7.02      1.67 o
 -12   2   3      783.61      732.09     51.44 o
 -11   2   3        1.33        2.13      1.13 o
 -10   2   3      302.20      273.24      7.47 o
  -9   2   3      204.84      224.79      6.28 o
  -8   2   3      637.58      609.14     14.65 o
  -7   2   3      203.11      184.70      5.16 o
  -6   2   3      721.66      716.47     16.74 o
  -5   2   3       63.47       69.75      2.26 o
  -4   2   3     2578.14     2661.36     60.32 o
  -3   2   3      173.17      182.07      4.30 o
  -2   2   3      276.02      270.73      5.86 o
  -1   2   3        1.17        2.59      0.43 o
   0   2   3     1370.80     1353.15     24.63 o
   1   2   3      520.65      639.18     13.02 o
   2   2   3     1253.19     1437.83     30.06 o
   3   2   3     1645.87     1768.55     39.38 o
   4   2   3      269.09      260.11     22.55 o
   5   2   3      886.74     1016.25     47.67 o
   6   2   3      668.93      713.41     21.74 o
   7   2   3     1171.83     1238.06     29.35 o
   8   2   3       35.08       37.80      2.28 o
   9   2   3        1.28        0.53      1.10 o
  10   2   3       98.11      107.47      3.85 o
  11   2   3       15.32       18.41      1.91 o
  12   2   3      371.11      328.33     19.63 o
  13   2   3        2.45        2.93      6.15 o
  14   2   3        7.17        5.46      7.49 o
  15   2   3        1.18        2.09      6.85 o
  16   2   3       36.18        9.41      6.62 o
 -20   3   3        0.00       -0.06      4.00 o
 -19   3   3        0.01        1.53      4.50 o
 -18   3   3        0.33       -0.03      5.09 o
 -17   3   3       17.38       28.63      9.99 o
 -16   3   3       52.15       28.32      8.19 o
 -15   3   3        4.36        5.51      7.44 o
 -14   3   3       51.43       55.18      4.41 o
 -13   3   3       14.12       18.20      2.14 o
 -12   3   3       45.80       39.30      2.83 o
 -11   3   3        2.14        1.70      0.97 o
 -10   3   3       29.04       32.47      2.09 o
  -9   3   3       86.23       76.85      2.89 o
  -8   3   3       58.73       70.42      2.67 o
  -7   3   3       38.11       52.55      2.52 o
  -6   3   3      152.66      181.98      4.85 o
  -5   3   3       76.95       88.78      3.00 o
  -4   3   3      554.64      563.57     11.69 o
  -3   3   3       19.95       26.60      1.07 o
  -2   3   3      152.80      156.20      4.61 o
  -1   3   3        0.68        0.50      0.49 o
   0   3   3      454.04      499.94      9.52 o
   1   3   3      679.29      703.64     14.37 o
   2   3   3      574.76      614.45     12.96 o
   3   3   3     3284.80     3536.99     80.23 o
   4   3   3      343.03      362.98     26.27 o
   5   3   3       38.43       50.65      2.39 o
   6   3   3      320.63      345.74      9.24 o
   7   3   3      155.31      171.35      5.41 o
   8   3   3        1.96        0.34      1.09 o
   9   3   3       67.81       71.47      3.18 o
  10   3   3        0.41        2.92      1.26 o
  11   3   3        2.08        1.37      1.38 o
  12   3   3      902.93      643.43     45.18 o
  13   3   3       27.48       22.71      7.13 o
  14   3   3      305.67      199.28     19.68 o
  15   3   3        0.71        1.45      6.33 o
  16   3   3        5.89        6.21      6.15 o
  17   3   3        0.30       -0.64      5.34 o
 -20   4   3       12.44       11.50      6.15 o
 -19   4   3        8.47        4.79      4.74 o
 -18   4   3       25.26       21.49      8.97 o
 -17   4   3       25.09       18.89      7.20 o
 -16   4   3        4.14        2.39      6.81 o
 -15   4   3       12.83        8.28      2.27 o
 -14   4   3      177.38      158.20     15.91 o
 -13   4   3      105.50       99.95     11.96 o
 -12   4   3       32.05       31.95      2.61 o
 -11   4   3      293.24      258.23      6.66 o
 -10   4   3       23.16       21.18      1.42 o
  -9   4   3      218.31      196.52      6.68 o
  -8   4   3      615.02      599.04     14.25 o
  -7   4   3       43.55       34.38      1.55 o
  -6   4   3      250.87      243.61      6.23 o
  -5   4   3      426.64      426.78     10.20 o
  -4   4   3        4.14        3.94      0.83 o
  -3   4   3        4.08        5.09      1.00 o
  -2   4   3      947.70      972.62     19.74 o
  -1   4   3      133.78      170.39      4.42 o
   0   4   3      811.59      777.66     14.55 o
   1   4   3      354.96      408.95      7.98 o
   2   4   3      584.38      640.83     15.97 o
   3   4   3      597.18      597.24     18.16 o
   4   4   3      129.65      125.13      5.41 o
   5   4   3       27.60       24.85      1.73 o
   6   4   3       52.24       51.63      2.99 o
   7   4   3      935.72      945.57     22.92 o
   8   4   3      516.23      533.36     13.76 o
   9   4   3      221.12      214.69      7.56 o
  10   4   3      544.50      557.79     19.68 o
  11   4   3        0.57        2.32      2.28 o
  12   4   3       28.02       23.99     10.22 o
  13   4   3        0.13       -1.61      5.53 o
  14   4   3       99.56      166.24     18.81 o
  15   4   3        9.24        8.74      5.27 o
  16   4   3       22.91        5.34      5.92 o
  17   4   3        2.05        1.16      5.17 o
 -19   5   3        0.67        0.27      4.26 o
 -18   5   3        1.74        3.11      5.28 o
 -17   5   3        1.52        2.75      5.69 o
 -16   5   3        7.43        5.91      2.05 o
 -15   5   3        8.30        9.27      2.36 o
 -14   5   3       11.73       12.48      2.62 o
 -13   5   3      112.39      119.72      6.75 o
 -12   5   3       56.15       50.55      3.22 o
 -11   5   3        6.27        9.54      1.53 o
 -10   5   3        9.35       13.59      2.35 o
  -9   5   3       47.59       38.93      2.28 o
  -8   5   3        0.70        1.68      0.85 o
  -7   5   3        0.30        0.76      0.78 o
  -6   5   3      260.54      219.68      5.87 o
  -5   5   3       75.38       72.59      2.54 o
  -4   5   3      661.97      612.64     14.33 o
  -3   5   3      906.70      900.07     24.02 o
  -2   5   3       16.27       17.60      1.35 o
  -1   5   3     2432.78     2626.06     57.71 o
   0   5   3        8.10        9.65      0.84 o
   1   5   3      171.97      188.80      5.43 o
   2   5   3      430.25      430.97     12.98 o
   3   5   3     4670.56     4933.02    109.55 o
   4   5   3      460.87      416.49     24.87 o
   5   5   3       85.60      104.66      4.45 o
   6   5   3     1085.40     1167.71     32.08 o
   7   5   3        1.69        1.94      1.44 o
   8   5   3       26.29       28.30      2.50 o
   9   5   3      464.23      477.91     19.34 o
  10   5   3        8.56        5.27      1.56 o
  11   5   3        6.09        3.53      4.35 o
  12   5   3       72.80      104.63     16.03 o
  13   5   3       17.58       12.04      8.07 o
  14   5   3       81.41       73.46     31.09 o
  15   5   3        0.86       -1.55      4.84 o
  16   5   3       13.80       13.55      5.78 o
  17   5   3        8.65       -1.45      4.65 o
 -19   6   3        5.05        8.26      4.35 o
 -18   6   3       12.71       12.61      5.34 o
 -17   6   3        1.58        1.49      1.73 o
 -16   6   3       14.30       13.70      2.33 o
 -15   6   3       31.80       37.10      4.42 o
 -14   6   3        3.99        3.80      2.20 o
 -13   6   3       37.33       48.28      8.75 o
 -12   6   3       12.11        8.25      3.23 o
 -11   6   3        4.24        6.82      1.47 o
 -10   6   3       17.07       17.64      1.60 o
  -9   6   3       26.97       25.81      2.38 o
  -8   6   3      254.47      248.03      7.07 o
  -7   6   3       51.64       42.23      2.19 o
  -6   6   3       54.79       49.91      2.10 o
  -5   6   3       16.09       16.55      1.20 o
  -4   6   3       14.63       14.68      1.11 o
  -3   6   3        0.12        0.58      0.64 o
  -2   6   3      740.54      784.45     18.13 o
  -1   6   3     1765.78     2020.23     44.89 o
   0   6   3     1940.10     2053.83     45.61 o
   1   6   3       27.87       36.35      1.58 o
   2   6   3       43.21       42.29      1.73 o
   3   6   3      307.30      342.50     10.07 o
   4   6   3      426.46      459.35     23.52 o
   5   6   3      434.26      449.86     13.65 o
   6   6   3       96.90      102.89      4.70 o
   7   6   3        3.58        4.00      1.84 o
   8   6   3       22.03       20.42      2.33 o
   9   6   3      153.19      142.79     13.91 o
  10   6   3      583.13      370.46     16.76 o
  11   6   3       73.97       57.11      9.87 o
  12   6   3        1.67        3.18      2.98 o
  13   6   3        2.02        3.61      5.28 o
  14   6   3      109.45      147.78     17.36 o
  15   6   3        0.36       -3.09      4.35 o
  16   6   3        0.23       -3.45      3.99 o
  17   6   3        7.97        6.02      5.34 o
 -18   7   3        0.09        0.49      4.64 o
 -17   7   3        5.01        5.79      2.04 o
 -16   7   3       10.27        9.92      2.18 o
 -15   7   3       33.02       30.36      3.32 o
 -14   7   3       50.45       59.49      6.62 o
 -13   7   3        3.93        4.96      2.10 o
 -12   7   3       21.13       17.31      4.82 o
 -11   7   3      120.72      124.00      8.42 o
 -10   7   3      332.48      318.23     12.82 o
  -9   7   3        1.02       -0.02      1.19 o
  -8   7   3        0.12       -0.06      1.04 o
  -7   7   3      123.28      103.67      4.90 o
  -6   7   3      353.10      324.49      8.37 o
  -5   7   3      188.62      183.59      5.23 o
  -4   7   3        0.27       -0.11      0.65 o
  -3   7   3       73.55       91.13      3.09 o
  -2   7   3      148.49      143.97      4.27 o
  -1   7   3      872.84      935.15     21.55 o
   0   7   3      452.10      447.03     13.74 o
   1   7   3      140.51      160.12      4.19 o
   2   7   3       32.91       35.09      2.02 o
   3   7   3      370.83      387.74     19.08 o
   4   7   3       46.66       45.09      2.44 o
   5   7   3      197.32      198.14      8.80 o
   6   7   3       32.79       22.12      5.34 o
   7   7   3       24.29       23.41      3.53 o
   8   7   3       89.92       95.57      5.78 o
   9   7   3     1217.90      624.74     30.05 o
  10   7   3      115.84       81.92     27.79 o
  11   7   3       56.73       43.84      6.46 o
  12   7   3       92.84      121.19      8.94 o
  13   7   3        1.54        0.60      2.89 o
  14   7   3        0.62        0.91      4.90 o
  15   7   3        4.09        4.26      4.54 o
  16   7   3        7.55        7.71      5.43 o
  17   7   3        3.17       -2.03      3.66 o
 -17   8   3        7.85       11.17      1.91 o
 -16   8   3        1.81        1.52      1.54 o
 -15   8   3        0.31        0.78      1.55 o
 -14   8   3        0.25       -0.95      4.09 o
 -13   8   3       42.42       45.14      3.91 o
 -12   8   3        0.18       -0.26      3.80 o
 -11   8   3      220.39      237.45     10.11 o
 -10   8   3       16.05       20.82      3.44 o
  -9   8   3        0.72        0.21      1.30 o
  -8   8   3      263.89      260.19      7.41 o
  -7   8   3        0.97        0.12      1.39 o
  -6   8   3       14.95        9.68      1.57 o
  -5   8   3      127.53      125.93      4.77 o
  -4   8   3       28.10       36.35      2.47 o
  -3   8   3       13.42       12.27      1.65 o
  -2   8   3      124.82      117.91      4.69 o
  -1   8   3        5.82        7.59      1.40 o
   0   8   3      119.57      106.63      4.39 o
   1   8   3     1329.14     1444.40     32.62 o
   2   8   3      835.28      926.95     30.29 o
   3   8   3      457.01      463.44     14.52 o
   4   8   3      223.30      220.08      6.94 o
   5   8   3        6.61        6.23      2.21 o
   6   8   3       59.18       51.41      4.85 o
   7   8   3       61.79       59.57     10.95 o
   8   8   3       41.70       17.12     10.59 o
   9   8   3      228.85      146.26     22.79 o
  10   8   3        0.45        0.36      2.62 o
  11   8   3        1.01        1.66      2.96 o
  12   8   3        6.41        2.48      3.23 o
  13   8   3       54.33       82.71     11.00 o
  14   8   3        8.83        7.28      3.52 o
  15   8   3       34.30       59.52     10.68 o
  16   8   3        3.63        5.63      3.92 o
 -17   9   3        3.10        1.75      1.89 o
 -16   9   3        3.37        4.93      1.65 o
 -15   9   3        2.10       -1.62      2.53 o
 -14   9   3        0.56        2.63      1.83 o
 -13   9   3       74.27       78.36      4.96 o
 -12   9   3       40.76       54.11      6.09 o
 -11   9   3       23.02       28.88      3.29 o
 -10   9   3       18.12       17.06      2.83 o
  -9   9   3       47.50       55.83      4.51 o
  -8   9   3       65.21       57.83      4.57 o
  -7   9   3        3.29        4.33      3.28 o
  -6   9   3       25.03       27.70      1.93 o
  -5   9   3       29.08       23.24      1.77 o
  -4   9   3        5.10        4.51      1.29 o
  -3   9   3       26.39       30.72      2.71 o
  -2   9   3      367.07      367.38      9.40 o
  -1   9   3        0.01        0.86      1.25 o
   0   9   3        1.66        1.02      1.23 o
   1   9   3      256.30      284.96     11.32 o
   2   9   3      132.20      143.23      4.78 o
   3   9   3      232.21      244.77     11.62 o
   4   9   3        2.80        2.60      1.22 o
   5   9   3      204.63      214.75      7.61 o
   6   9   3      385.49      377.03     20.95 o
   7   9   3        0.60        0.33      2.05 o
   8   9   3       25.16       15.63      5.28 o
   9   9   3       29.60       17.23      6.40 o
  10   9   3       65.48       74.37     13.88 o
  11   9   3        1.21        1.85      2.78 o
  12   9   3       15.49       14.65      6.01 o
  13   9   3       74.15      123.26      7.98 o
  14   9   3        7.47        5.37      2.41 o
  15   9   3        5.57        3.86      5.98 o
  16   9   3        0.86       -0.99      3.08 o
 -16  10   3       26.24       26.38      4.62 o
 -15  10   3       17.43       19.62      2.29 o
 -14  10   3        0.70        1.46      2.53 o
 -13  10   3       17.22       16.86      2.65 o
 -12  10   3       22.04       20.04      2.66 o
 -11  10   3       17.13       18.71      2.81 o
 -10  10   3        5.71        8.33      2.20 o
  -9  10   3       12.62       13.79      2.66 o
  -8  10   3       12.26       16.34      2.86 o
  -7  10   3        7.51       15.77      2.83 o
  -6  10   3       20.25       24.15      3.15 o
  -5  10   3      208.37      204.59      7.81 o
  -4  10   3       44.28       47.90      3.77 o
  -3  10   3      194.63      180.79      5.74 o
  -2  10   3        5.36        5.33      1.51 o
  -1  10   3      104.60      108.34      4.14 o
   0  10   3      243.03      257.21      7.31 o
   1  10   3       23.28       28.09      2.21 o
   2  10   3       13.41       10.53      2.21 o
   3  10   3        0.60       -0.01      1.22 o
   4  10   3       45.40       34.61      5.78 o
   5  10   3      293.47       93.39      7.23 o
   6  10   3       25.37       11.11      4.81 o
   7  10   3      167.96      106.61      8.94 o
   8  10   3      637.52      454.83     24.74 o
   9  10   3        9.48        1.98      2.83 o
  10  10   3       39.74       27.02      5.73 o
  11  10   3       31.74       37.35      9.00 o
  12  10   3       26.07       22.73      5.54 o
  13  10   3        7.23        9.31      3.95 o
  14  10   3       13.69       13.85      2.94 o
  15  10   3        7.42       21.66      6.97 o
 -15  11   3        9.76       11.02      1.75 o
 -14  11   3       23.29       23.62      2.49 o
 -13  11   3        2.35        2.49      1.94 o
 -12  11   3       89.15      110.64      5.79 o
 -11  11   3        5.06        8.11      2.06 o
 -10  11   3       97.82       93.28      5.45 o
  -9  11   3       30.18       31.40      3.46 o
  -8  11   3      118.71      137.01      6.93 o
  -7  11   3      159.19      178.80      8.22 o
  -6  11   3      430.41      497.80     17.20 o
  -5  11   3      117.15      110.90      5.91 o
  -4  11   3        2.50       -2.86      3.28 o
  -3  11   3      481.54      494.80     23.77 o
  -2  11   3      158.07      166.71     11.22 o
  -1  11   3       71.73       73.94      7.22 o
   0  11   3       25.97       17.86      4.33 o
   1  11   3      477.29      450.33     21.17 o
   2  11   3       58.70       44.62      5.80 o
   3  11   3        1.86        2.36      2.01 o
   4  11   3      281.26      272.28     14.59 o
   5  11   3       45.81       24.95      9.46 o
   6  11   3       76.29       42.61     14.57 o
   7  11   3       26.57       16.65      3.57 o
   8  11   3       30.61       25.59      6.61 o
   9  11   3       33.92       23.03     11.29 o
  10  11   3       13.83       12.28      3.49 o
  11  11   3       51.46       69.91      6.35 o
  12  11   3        0.01       -0.07      2.24 o
  13  11   3        7.12        7.37      2.31 o
  14  11   3        6.02        5.75      1.73 o
 -14  12   3        1.37        0.09      1.20 o
 -13  12   3       12.85       16.00      2.15 o
 -12  12   3        8.77       10.36      1.92 o
 -11  12   3        2.11        1.22      1.55 o
 -10  12   3       30.44       26.28      3.18 o
  -9  12   3      118.67      144.90      6.98 o
  -8  12   3       67.47       77.19      4.88 o
  -7  12   3      162.11      152.15      7.19 o
  -6  12   3      124.05      142.04      6.89 o
  -5  12   3       39.92       33.62      6.30 o
  -4  12   3        0.03       -1.44      7.20 o
  -3  12   3      467.91      503.50     24.51 o
  -2  12   3        9.26       10.35      4.06 o
  -1  12   3      441.76      475.37     23.37 o
   0  12   3      204.62      211.02     12.68 o
   1  12   3        6.68        3.74      2.32 o
   2  12   3       54.35       39.42      9.36 o
   3  12   3       30.17       21.59      4.26 o
   4  12   3      193.41      101.32      8.65 o
   5  12   3       42.70       24.24      7.87 o
   6  12   3        0.32        1.13      2.79 o
   7  12   3        1.35        0.01      2.47 o
   8  12   3        0.89        0.34      2.48 o
   9  12   3        6.63       11.58      2.89 o
  10  12   3       13.86       19.06      3.19 o
  11  12   3        0.03        0.56      1.80 o
  12  12   3        1.70        0.27      1.66 o
  13  12   3        7.95       11.52      2.04 o
 -13  13   3        1.19        1.10      1.20 o
 -12  13   3        0.01       -1.09      1.24 o
 -11  13   3        0.02        0.54      1.44 o
 -10  13   3       12.06       12.84      2.16 o
  -9  13   3        3.67        3.33      2.68 o
  -8  13   3       16.49       17.73      2.56 o
  -7  13   3       55.68       59.48      4.18 o
  -6  13   3       99.58       98.22      8.93 o
  -5  13   3      821.72      894.17     39.10 o
  -4  13   3      131.24      133.69     10.36 o
  -3  13   3       87.77       73.29      7.38 o
  -2  13   3        1.55        5.30      3.56 o
  -1  13   3        3.44        0.29      2.91 o
   0  13   3       66.56       62.07      7.20 o
   1  13   3      100.29      100.76     11.76 o
   2  13   3      125.33       94.66      9.45 o
   3  13   3      103.92      100.74     21.02 o
   4  13   3        4.89        3.17      3.09 o
   5  13   3        9.95       13.14      4.33 o
   6  13   3       39.64       26.75      5.98 o
   7  13   3       68.77       46.68     10.86 o
   8  13   3       15.80       23.12      3.29 o
   9  13   3        5.70        3.02      2.23 o
  10  13   3        8.82       10.70      3.06 o
  11  13   3       19.20       26.68      2.79 o
  12  13   3        1.83        2.67      1.57 o
 -11  14   3       14.47       15.10      1.91 o
 -10  14   3        9.21        5.52      1.60 o
  -9  14   3        1.50        1.63      4.11 o
  -8  14   3        3.35        4.30      3.98 o
  -7  14   3       49.62       53.80     10.74 o
  -6  14   3       40.16       45.93      6.04 o
  -5  14   3       17.46       23.74      4.59 o
  -4  14   3        5.04        3.98      3.09 o
  -3  14   3        0.04       -0.19      2.92 o
  -2  14   3        0.14       -2.69      2.69 o
  -1  14   3        1.77       -0.20      5.55 o
   0  14   3       52.87       56.60     10.02 o
   1  14   3       17.08       14.48      3.82 o
   2  14   3        0.20        1.57      8.19 o
   3  14   3       28.06       26.72      9.87 o
   4  14   3       32.32       30.38      6.36 o
   5  14   3        0.44        3.36      2.78 o
   6  14   3       15.63       13.84      3.69 o
   7  14   3        2.43        4.41      2.87 o
   8  14   3       39.30       60.67      5.15 o
   9  14   3        3.21        2.54      1.94 o
  10  14   3       40.44       61.79      4.53 o
 -10  15   3        2.29        6.50      2.79 o
  -9  15   3       69.65       73.34      6.74 o
  -8  15   3       94.48       95.69      8.19 o
  -7  15   3       87.05       87.51      7.84 o
  -6  15   3        0.42       -1.42      2.67 o
  -5  15   3        0.13       -0.30      6.27 o
  -4  15   3       25.44       28.31      4.48 o
  -3  15   3       53.46       55.72      5.87 o
  -2  15   3        6.57        8.21      3.47 o
  -1  15   3        7.78        5.71      3.19 o
   0  15   3        0.20        2.50      9.06 o
   1  15   3       10.98       13.18      9.93 o
   2  15   3       89.28       94.24     14.81 o
   3  15   3        1.16       -0.70      8.19 o
   4  15   3       13.02       12.83      8.07 o
   5  15   3       12.15        9.52      2.77 o
   6  15   3        7.98       11.13      2.62 o
   7  15   3        7.85        7.13      2.31 o
   8  15   3       10.66       19.75      2.70 o
  -6  16   3        0.35        1.86      2.61 o
  -5  16   3       15.48       17.59      3.66 o
  -4  16   3        0.27        0.58      2.61 o
  -3  16   3        2.68        1.73      3.63 o
  -2  16   3        3.02        4.47     10.57 o
  -1  16   3       11.39        6.10      9.93 o
   0  16   3        2.86        9.99      9.81 o
   1  16   3        6.10       12.43      9.35 o
   2  16   3        6.97        7.14      8.42 o
   3  16   3        1.28        2.61      8.13 o
   4  16   3        8.03       11.67      8.30 o
   5  16   3        4.17        1.10      6.91 o
 -20   0   4       10.28        5.17      5.86 o
 -19   0   4        1.13        1.68      6.68 o
 -18   0   4       59.49       64.63     12.43 o
 -17   0   4        0.76       -1.74      8.77 o
 -16   0   4        0.51       -1.22      9.81 o
 -15   0   4        1.19       -7.43     10.92 o
 -14   0   4       23.40       27.23     14.17 o
 -13   0   4      224.54      239.17     28.10 o
 -12   0   4      183.97      150.96     18.86 o
 -11   0   4      392.25      373.26     16.97 o
 -10   0   4      628.02      597.96     21.06 o
  -9   0   4     1236.39     1342.96     44.02 o
  -8   0   4     1948.91     1930.92     62.13 o
  -7   0   4     1733.84     1736.11     55.83 o
  -6   0   4     8387.31     8367.89    264.75 o
  -5   0   4      164.60      166.88      6.78 o
  -4   0   4      853.89      967.27     49.30 o
  -3   0   4     5910.07     6561.91    207.51 o
  -2   0   4      284.13      282.96     14.86 o
  -1   0   4      274.25      344.15     11.99 o
   0   0   4      796.34      810.02     21.44 o
   1   0   4      459.91      541.41     14.70 o
   2   0   4       32.15       32.44      1.75 o
   3   0   4      370.24      458.69     15.70 o
   5   0   4     1227.78     1305.26    169.67 o
   6   0   4       12.45       10.18      2.06 o
   7   0   4        5.43       14.57      4.73 o
   8   0   4      385.22      431.86     14.51 o
   9   0   4      325.15      357.54     12.69 o
  10   0   4      112.28      122.07      7.09 o
  11   0   4       92.70      121.65     16.20 o
  12   0   4       92.92      111.72     16.14 o
  13   0   4      192.98      207.18     21.54 o
  14   0   4       20.66       30.31     10.10 o
  15   0   4        1.81       -0.46      6.68 o
  16   0   4       10.71        4.70      5.92 o
 -20   1   4        1.15       -3.08      5.17 o
 -19   1   4        4.19        3.51      4.68 o
 -18   1   4        0.76       -3.37      5.03 o
 -17   1   4        1.02        4.09      6.36 o
 -16   1   4        0.23       -3.46      6.50 o
 -15   1   4        8.21        5.33      7.62 o
 -14   1   4       38.84       41.05     13.04 o
 -13   1   4       64.60       54.41      5.04 o
 -12   1   4       50.38       55.22      2.86 o
 -11   1   4      304.64      265.03      6.29 o
 -10   1   4      100.12       88.94      2.95 o
  -9   1   4      603.53      579.55     14.37 o
  -8   1   4      290.09      292.91      7.90 o
  -7   1   4      626.29      635.63     15.36 o
  -6   1   4      598.23      645.64     15.47 o
  -5   1   4       11.05       11.99      1.01 o
  -4   1   4        0.40        0.21      0.54 o
  -3   1   4      171.57      167.03      4.66 o
  -2   1   4      738.11      796.76     18.47 o
  -1   1   4       16.29       16.98      1.08 o
   0   1   4     1143.61     1231.71     24.86 o
   1   1   4       51.92       44.78      1.49 o
   2   1   4      207.04      227.09      5.25 o
   3   1   4        9.58        7.87      0.82 o
   4   1   4       84.04       76.72      6.65 o
   5   1   4        2.76        7.56      1.25 o
   6   1   4      528.97      538.23     13.81 o
   7   1   4        8.95       13.01      1.65 o
   8   1   4      216.53      233.42      6.41 o
   9   1   4       41.88       32.59      2.33 o
  10   1   4        2.23        0.56      1.42 o
  11   1   4       49.05       58.36      8.53 o
  12   1   4      134.67      147.39     12.93 o
  13   1   4        3.93        4.76      5.91 o
  14   1   4        0.04       -1.40      5.07 o
  15   1   4        1.15       -0.67      4.41 o
  16   1   4       34.58       18.46      6.68 o
 -19   2   4        4.29        5.88      4.83 o
 -18   2   4        7.74        4.32      5.40 o
 -17   2   4       45.78       31.22      7.82 o
 -16   2   4        0.24       -6.61      6.61 o
 -15   2   4       76.41       75.26     11.59 o
 -14   2   4       43.61       37.40      3.67 o
 -13   2   4       29.63       26.32      3.08 o
 -12   2   4       58.99       47.22      4.47 o
 -11   2   4       60.36       52.83      2.27 o
 -10   2   4       36.72       32.78      1.98 o
  -9   2   4      251.54      250.01      7.07 o
  -8   2   4       22.14       20.32      1.45 o
  -7   2   4       84.30       85.68      3.06 o
  -6   2   4      103.51       98.05      3.24 o
  -5   2   4       59.99       64.58      2.40 o
  -4   2   4      109.07       89.50      2.93 o
  -3   2   4      139.87      124.76      4.12 o
  -2   2   4        0.60       -0.16      0.49 o
  -1   2   4     1167.33     1201.75     27.05 o
   0   2   4      139.88      186.51      4.80 o
   1   2   4      297.58      312.26      6.25 o
   2   2   4     1201.61     1300.55     30.01 o
   3   2   4       91.26       94.92      3.52 o
   4   2   4       39.65       35.08      4.79 o
   5   2   4       93.79       94.93      7.32 o
   6   2   4       74.74       76.91      3.37 o
   7   2   4      153.48      143.50      5.09 o
   8   2   4       13.43       15.10      1.76 o
   9   2   4       83.73       84.05      3.52 o
  10   2   4        2.74        5.87      1.64 o
  11   2   4       26.02       24.81      7.04 o
  12   2   4        4.46        3.90      5.76 o
  13   2   4      161.42      149.81     19.22 o
  14   2   4       18.80       13.42      5.94 o
  15   2   4       21.36        6.21      6.39 o
  16   2   4        1.50        1.68      5.05 o
  17   2   4        1.26       -2.21      4.53 o
 -19   3   4       23.64       24.12      5.47 o
 -18   3   4       40.65       31.49      6.88 o
 -17   3   4        1.58       -0.94      6.03 o
 -16   3   4        0.46       -0.09      6.66 o
 -15   3   4        3.93        4.42      1.80 o
 -14   3   4        6.10        3.12      2.06 o
 -13   3   4       97.50       88.90     10.95 o
 -12   3   4      104.55      108.79      6.39 o
 -11   3   4      429.94      386.33     11.56 o
 -10   3   4        2.85        2.53      0.93 o
  -9   3   4      334.13      275.25      9.27 o
  -8   3   4      472.68      484.40     12.12 o
  -7   3   4      246.63      225.09      6.32 o
  -6   3   4      990.92     1018.50     23.62 o
  -5   3   4      142.47      127.37      4.32 o
  -4   3   4      199.24      179.19      4.81 o
  -3   3   4      294.90      287.94     13.48 o
  -2   3   4      970.04     1030.45     23.47 o
  -1   3   4      241.97      226.88      5.22 o
   0   3   4      846.96      900.32     18.45 o
   1   3   4      566.80      643.75     13.41 o
   2   3   4      814.40      950.57     21.80 o
   3   3   4       55.17       57.39      2.61 o
   4   3   4       27.73       18.33      2.58 o
   5   3   4      341.61      337.05     15.92 o
   6   3   4      773.26      784.24     19.45 o
   7   3   4      136.38      146.41      5.02 o
   8   3   4      119.90      125.90      4.67 o
   9   3   4      220.44      227.13      9.18 o
  10   3   4       14.16       14.37      3.62 o
  11   3   4       29.46       24.68      6.89 o
  12   3   4       38.54       31.12      7.10 o
  13   3   4        3.05        2.61      5.33 o
  14   3   4       16.17        8.71      6.85 o
  15   3   4       47.80       22.99      7.55 o
  16   3   4        1.91        2.55      5.05 o
 -19   4   4        0.00       -0.58      4.12 o
 -18   4   4        0.12        2.49      5.01 o
 -17   4   4        6.67        7.77      5.98 o
 -16   4   4        8.69        6.09      2.00 o
 -15   4   4       67.50       59.65      6.28 o
 -14   4   4        3.63        0.91      3.21 o
 -13   4   4       15.33       14.88      4.29 o
 -12   4   4      174.42      160.67      9.58 o
 -11   4   4      162.97      154.60      7.05 o
 -10   4   4       24.65       23.34      1.86 o
  -9   4   4      479.59      463.49     11.14 o
  -8   4   4      138.29      129.39      5.15 o
  -7   4   4       74.08       68.54      3.78 o
  -6   4   4       11.19       16.27      1.39 o
  -5   4   4      625.99      653.13     15.33 o
  -4   4   4      188.51      203.48      6.34 o
  -3   4   4     1618.95     1693.27     43.40 o
  -2   4   4      867.05      952.51     19.52 o
  -1   4   4        2.50        3.64      0.60 o
   0   4   4      457.35      454.86      9.79 o
   1   4   4     1226.15     1239.45     27.96 o
   2   4   4      455.12      520.84     14.30 o
   3   4   4      243.48      248.63      9.85 o
   4   4   4        0.10        1.75      1.38 o
   5   4   4      141.24      138.16      4.77 o
   6   4   4       29.93       33.61      2.36 o
   7   4   4        4.43        1.18      1.38 o
   8   4   4      178.30      185.56      8.99 o
   9   4   4       55.29       58.69      3.51 o
  10   4   4      235.93      211.68     14.29 o
  11   4   4      113.45      102.41     13.88 o
  12   4   4       48.45       38.88      9.32 o
  13   4   4       43.31       28.28      9.12 o
  14   4   4        7.58        2.32      6.04 o
  15   4   4        5.88        5.69      5.75 o
  16   4   4        2.30        0.52      4.70 o
  17   4   4        0.33       -0.35      4.24 o
 -19   5   4        0.14        2.73      5.75 o
 -18   5   4        4.21        6.04      5.02 o
 -17   5   4       10.27       11.64      2.12 o
 -16   5   4        2.26        3.82      1.78 o
 -15   5   4        3.82        3.58      1.74 o
 -14   5   4       15.67       20.75      7.52 o
 -13   5   4       97.56       92.31      6.12 o
 -12   5   4        4.39        2.11      1.90 o
 -11   5   4       41.75       41.74      4.33 o
 -10   5   4      353.43      317.10      8.33 o
  -9   5   4      118.81      122.28      4.74 o
  -8   5   4       68.07       61.44      3.28 o
  -7   5   4       32.07       32.31      1.96 o
  -6   5   4      207.24      207.04      6.62 o
  -5   5   4        0.66        0.84      1.03 o
  -4   5   4      122.66      108.90      3.97 o
  -3   5   4       67.76       76.55      3.08 o
  -2   5   4      598.36      601.88     14.25 o
  -1   5   4        1.29        0.93      1.01 o
   0   5   4     1417.58     1594.69     35.70 o
   1   5   4      279.08      300.34      7.73 o
   2   5   4      155.17      148.60      4.97 o
   3   5   4       19.45       15.98      1.73 o
   4   5   4      158.90      138.28      8.11 o
   5   5   4        0.56        4.91      1.64 o
   6   5   4     1145.82     1128.23     42.03 o
   7   5   4       80.66       65.56      3.13 o
   8   5   4       35.84       45.70      3.02 o
   9   5   4        5.77        4.36      2.64 o
  10   5   4      617.42      362.08     49.30 o
  11   5   4       50.30       40.07      6.26 o
  12   5   4       30.18       20.15      8.59 o
  13   5   4       55.66       19.68      8.30 o
  14   5   4        2.06        1.16      5.63 o
  15   5   4        0.12       -2.03      4.99 o
  16   5   4        0.15        1.92      4.82 o
  17   5   4        5.06        3.37      4.01 o
 -18   6   4       19.53       15.27      7.61 o
 -17   6   4        0.03        0.93      1.92 o
 -16   6   4        1.65        2.81      1.65 o
 -15   6   4       13.68       17.85      7.26 o
 -14   6   4        4.50        6.64      2.14 o
 -13   6   4       33.90       25.54      3.72 o
 -12   6   4       43.43       34.85      4.12 o
 -11   6   4       41.49       52.69      6.53 o
 -10   6   4      342.39      302.50     12.85 o
  -9   6   4      210.44      175.81      5.04 o
  -8   6   4       93.57       77.04      2.80 o
  -7   6   4       49.62       42.91      1.99 o
  -6   6   4       85.86       89.17      3.09 o
  -5   6   4      178.98      177.32      5.89 o
  -4   6   4       38.40       31.67      1.92 o
  -3   6   4       47.05       37.64      1.88 o
  -2   6   4      148.51      155.32      4.59 o
  -1   6   4      113.25      133.11      4.11 o
   0   6   4     1891.77     2147.80     47.78 o
   1   6   4       25.06       17.14      1.37 o
   2   6   4      652.55      720.16     21.30 o
   3   6   4      362.17      419.89     18.17 o
   4   6   4       54.21       56.60      5.05 o
   5   6   4        0.59        0.77      1.37 o
   6   6   4      298.77      315.15     10.18 o
   7   6   4       40.32       38.65      2.79 o
   8   6   4        0.93        1.72      1.62 o
   9   6   4       35.60       28.85      7.74 o
  10   6   4       36.35       34.11      9.16 o
  11   6   4       54.44       50.16     16.53 o
  12   6   4        1.47        2.31      5.36 o
  13   6   4        0.58        5.09      5.21 o
  14   6   4        5.97       -1.68      5.46 o
  15   6   4        0.16       -0.52      5.23 o
  16   6   4       23.44       20.90      5.75 o
 -18   7   4        1.13        3.31      6.21 o
 -17   7   4       10.76        9.99      3.60 o
 -16   7   4       11.19        9.57      2.47 o
 -15   7   4       12.46       12.44      2.99 o
 -14   7   4       34.41       44.64      4.11 o
 -13   7   4        0.23        0.52      1.63 o
 -12   7   4       26.23       33.24      4.01 o
 -11   7   4      102.67       94.91      6.00 o
 -10   7   4      273.56      267.72     10.87 o
  -9   7   4      117.58      100.91      5.83 o
  -8   7   4      174.94      161.28      7.63 o
  -7   7   4      104.13       94.28      3.49 o
  -6   7   4       34.86       24.30      1.73 o
  -5   7   4      538.22      518.09     11.91 o
  -4   7   4      187.45      185.09      5.42 o
  -3   7   4      881.53      835.74     19.59 o
  -2   7   4      823.65      817.45     19.18 o
  -1   7   4       19.26       17.33      1.43 o
   0   7   4      211.55      238.93      6.57 o
   1   7   4     1641.54     1923.40     50.10 o
   2   7   4        4.26        4.92      1.43 o
   3   7   4      287.22      253.41      8.47 o
   4   7   4        2.27        2.56      1.45 o
   5   7   4      717.24      767.95     24.67 o
   6   7   4        0.97       -1.07      1.51 o
   7   7   4       94.08       89.82     11.74 o
   8   7   4       61.75       50.47     12.62 o
   9   7   4       27.35       28.39      8.69 o
  10   7   4        1.18        4.40      2.96 o
  11   7   4        6.35        2.95      3.14 o
  12   7   4       13.07       10.71      3.53 o
  13   7   4        2.25        1.01      4.88 o
  14   7   4        0.03        0.56      4.44 o
  15   7   4        2.07        2.85      4.94 o
  16   7   4       12.79        5.86      4.06 o
 -17   8   4        0.00        0.05      2.03 o
 -16   8   4        4.89        5.76      1.70 o
 -15   8   4       31.82       39.44      3.54 o
 -14   8   4        3.93        2.48      1.76 o
 -13   8   4       26.49       29.73      3.77 o
 -12   8   4        7.99        7.47      2.10 o
 -11   8   4       29.59       28.97      4.06 o
 -10   8   4      164.32      172.23      7.94 o
  -9   8   4        9.46        5.70      2.27 o
  -8   8   4      190.89      183.45     10.00 o
  -7   8   4       12.22        8.63      2.52 o
  -6   8   4       50.62       48.72      3.12 o
  -5   8   4       63.18       62.73      2.93 o
  -4   8   4      288.31      281.91      7.62 o
  -3   8   4        8.80        8.16      1.45 o
  -2   8   4      275.74      258.12      6.58 o
  -1   8   4       63.89       65.58      2.85 o
   0   8   4      123.18      119.92      3.94 o
   1   8   4       11.21       12.26      1.74 o
   2   8   4      576.63      537.59     13.11 o
   3   8   4        2.79        2.58      2.03 o
   4   8   4      102.38      101.87      7.76 o
   5   8   4      328.97      355.68     13.51 o
   6   8   4       71.60       30.91     10.86 o
   7   8   4        7.40        2.94      3.03 o
   8   8   4        1.41        2.85      2.11 o
   9   8   4       59.03       32.98      7.76 o
  10   8   4        0.15        1.99      2.59 o
  11   8   4       56.45       80.72      7.60 o
  12   8   4        4.38        7.76      3.31 o
  13   8   4        0.17        3.69      2.71 o
  14   8   4        0.39        0.64      4.07 o
  15   8   4        6.10        0.35      4.01 o
 -16   9   4       45.27       49.47      8.51 o
 -15   9   4        4.36        2.63      2.26 o
 -14   9   4        3.95        2.66      3.28 o
 -13   9   4        8.64        7.43      1.97 o
 -12   9   4        8.94        6.26      2.12 o
 -11   9   4      138.26      141.70      6.91 o
 -10   9   4       28.05       30.00      5.31 o
  -9   9   4        3.47       -0.51      1.81 o
  -8   9   4        6.18        8.68      3.32 o
  -7   9   4      238.15      235.81     12.60 o
  -6   9   4      167.74      152.21      7.12 o
  -5   9   4       16.80       12.83      2.17 o
  -4   9   4       46.63       49.89      3.29 o
  -3   9   4        9.80       10.30      1.77 o
  -2   9   4      218.46      201.54      6.01 o
  -1   9   4       53.07       41.30      2.41 o
   0   9   4       51.12       51.69      3.15 o
   1   9   4       67.47       75.62      4.60 o
   2   9   4       71.94       60.13      5.46 o
   3   9   4       32.91       38.51      4.22 o
   4   9   4      303.22      312.81     16.01 o
   5   9   4       11.99       12.46      4.52 o
   6   9   4       67.65       59.91     13.61 o
   7   9   4       65.39       39.57     10.89 o
   8   9   4      241.41      126.15     21.25 o
   9   9   4      312.36      221.86     51.71 o
  10   9   4        8.77        4.93      2.91 o
  11   9   4       23.09       23.52      6.35 o
  12   9   4        4.46        6.81      3.04 o
  13   9   4        7.37        4.41      2.58 o
  14   9   4       21.85       42.39      8.48 o
 -16  10   4        8.16        7.26      1.51 o
 -15  10   4        1.04        2.41      1.37 o
 -14  10   4        5.28        4.63      4.06 o
 -13  10   4        1.45        0.69      1.47 o
 -12  10   4       15.86       24.85      5.41 o
 -11  10   4        0.60       -0.07      1.58 o
 -10  10   4      135.58      133.24      6.66 o
  -9  10   4       17.63       17.19      2.73 o
  -8  10   4      106.55      108.94      6.00 o
  -7  10   4       11.12       13.24      2.55 o
  -6  10   4        5.77        5.55      3.65 o
  -5  10   4       56.85       50.23      6.64 o
  -4  10   4       16.52       16.17      4.84 o
  -3  10   4       10.37        5.90      5.28 o
  -2  10   4       16.68       11.56      4.25 o
  -1  10   4        2.20        0.06      2.58 o
   0  10   4      117.24      117.34      7.00 o
   1  10   4       12.63       16.36      4.20 o
   2  10   4       15.85       19.11      4.37 o
   3  10   4        9.34        5.91      2.23 o
   4  10   4       33.60       33.63      5.29 o
   5  10   4        1.77        0.54      2.01 o
   6  10   4        0.22       -0.40      1.88 o
   7  10   4        0.55        0.98      2.23 o
   8  10   4        8.38        4.77      2.73 o
   9  10   4       18.99        7.95      5.04 o
  10  10   4        4.75        6.33      3.12 o
  11  10   4       10.20       12.10      4.01 o
  12  10   4       38.66       83.20      6.56 o
  13  10   4        6.11        8.13      2.72 o
  14  10   4        5.61        5.17      3.66 o
 -15  11   4       11.83       14.40      1.97 o
 -14  11   4       14.88       11.11      4.70 o
 -13  11   4       11.62       12.31      2.34 o
 -12  11   4       28.95       34.49      3.05 o
 -11  11   4       42.42       44.95      5.68 o
 -10  11   4      105.85      123.35      6.21 o
  -9  11   4        4.93        1.73      3.56 o
  -8  11   4       24.21       27.31      3.14 o
  -7  11   4      355.96      399.41     14.53 o
  -6  11   4        5.23        4.10      1.94 o
  -5  11   4        1.89        3.64      3.95 o
  -4  11   4        0.05       -1.39      3.24 o
  -3  11   4       39.21       41.84      7.84 o
  -2  11   4        2.68        4.70      3.55 o
  -1  11   4       29.68       30.40      4.97 o
   0  11   4       90.39       83.52      7.54 o
   1  11   4      131.59      140.43     17.86 o
   2  11   4       54.41       59.06      6.28 o
   3  11   4        0.11        0.70      1.92 o
   4  11   4      206.53      179.40     16.93 o
   5  11   4       14.88       10.87      4.42 o
   6  11   4        8.67        4.98      2.76 o
   7  11   4       31.12       19.12     10.17 o
   8  11   4       31.50       28.80     10.24 o
   9  11   4       50.47       53.41      6.85 o
  10  11   4       26.13       39.68      5.13 o
  11  11   4        0.04        3.68      2.75 o
  12  11   4       19.09       32.25      4.74 o
 -13  12   4        1.11        0.87      1.49 o
 -12  12   4        0.51        0.81      1.25 o
 -11  12   4        0.62        0.95      1.44 o
 -10  12   4       29.76       39.84      8.25 o
  -9  12   4      246.88      266.02     17.71 o
  -8  12   4       51.03       66.66      4.40 o
  -7  12   4        0.25        0.39      1.62 o
  -6  12   4       12.33       18.08      4.82 o
  -5  12   4        1.43        0.34      3.50 o
  -4  12   4        0.03       -1.61      3.13 o
  -3  12   4        5.48        5.86      5.08 o
  -2  12   4       98.94       92.59      8.08 o
  -1  12   4       77.76       80.31      7.41 o
   0  12   4      147.78      155.28     17.94 o
   1  12   4       14.97       10.33      4.04 o
   2  12   4      196.45      194.33     16.29 o
   3  12   4       90.08       80.21      7.19 o
   4  12   4       53.38       39.24      9.51 o
   5  12   4        5.80        2.77      2.50 o
   6  12   4       26.03       21.52      7.55 o
   7  12   4       11.34       14.57      3.81 o
   8  12   4       16.52       16.95      8.91 o
   9  12   4       33.95       47.44      6.12 o
  10  12   4        5.31       10.87      2.61 o
  11  12   4       11.59       16.51      2.53 o
 -12  13   4        3.11        4.29      1.71 o
 -11  13   4        6.74        4.48      3.13 o
 -10  13   4        0.52        1.99      1.42 o
  -9  13   4        0.34        2.35      1.59 o
  -8  13   4        1.81        0.51      1.60 o
  -7  13   4       15.13       14.46      4.16 o
  -6  13   4        0.11       -1.63      4.82 o
  -5  13   4       68.71       87.74     14.11 o
  -4  13   4       14.28       15.71      4.13 o
  -3  13   4        4.91        3.23      3.37 o
  -2  13   4        1.78       -0.21      7.61 o
  -1  13   4       39.22       35.74      5.21 o
   0  13   4        8.61        8.62      3.44 o
   1  13   4        0.80        0.92      2.00 o
   2  13   4        0.13       -0.76      2.04 o
   3  13   4       31.61       26.13      4.43 o
   4  13   4        1.25        2.04      3.28 o
   5  13   4        1.23        0.41      2.58 o
   6  13   4       50.49       67.62      6.37 o
   7  13   4        4.70        2.58      2.67 o
   8  13   4       73.72      108.08      7.26 o
   9  13   4       17.33       18.77      3.77 o
  10  13   4        2.63        1.36      1.93 o
 -10  14   4        0.57       -0.44      2.40 o
  -9  14   4       70.48       76.73      6.53 o
  -8  14   4        3.85        3.03      2.90 o
  -7  14   4      127.33      148.19     10.00 o
  -6  14   4       42.37       38.30      5.16 o
  -5  14   4        8.76        4.36      3.20 o
  -4  14   4        1.53        0.55      2.96 o
  -3  14   4        1.48        2.03      3.05 o
  -2  14   4        2.54        2.40      3.00 o
  -1  14   4       60.90       57.22      5.91 o
   0  14   4       44.88       35.82      5.86 o
   1  14   4        0.79       -0.82      3.31 o
   2  14   4       21.01       14.50      3.77 o
   3  14   4        7.11        7.08      3.28 o
   4  14   4        8.70        6.71      3.18 o
   5  14   4       18.60       22.55      3.94 o
   6  14   4        0.62       -0.93      2.21 o
   7  14   4        0.66       -2.15      2.15 o
   8  14   4        0.84        2.47      1.94 o
  -8  15   4        0.67        1.10      2.50 o
  -7  15   4       16.26       13.76      3.30 o
  -6  15   4        7.58        7.70      5.60 o
  -5  15   4       19.52       25.84      4.04 o
  -4  15   4        2.79        2.78      2.81 o
  -3  15   4        0.86       -1.06      2.43 o
  -2  15   4       15.44       14.61      3.42 o
  -1  15   4       15.76       20.37      5.86 o
   0  15   4       14.87       19.58      3.77 o
   1  15   4        0.46        4.41      8.25 o
   2  15   4        2.32        1.16      8.36 o
   3  15   4        0.72        2.15      8.25 o
   4  15   4        0.03        3.72      7.55 o
   5  15   4        0.03       -4.65      6.68 o
   6  15   4       18.98       37.05      8.88 o
  -2  16   4       12.05        2.61      9.87 o
  -1  16   4        1.59        9.52      9.12 o
   0  16   4        0.37       13.01      8.59 o
   1  16   4        6.81        2.50      8.65 o
 -19   1   5        1.19       -0.17      6.21 o
 -18   1   5        1.03        3.39      5.40 o
 -17   1   5        4.35        6.63      6.24 o
 -16   1   5        1.95       -0.63      6.60 o
 -15   1   5        4.05        1.66      7.51 o
 -14   1   5      126.62      113.46      9.61 o
 -13   1   5      426.92      461.51     17.14 o
 -12   1   5     1107.12     1119.37     56.95 o
 -11   1   5        2.72       18.23     14.05 o
 -10   1   5     1478.32     1333.01     27.10 o
  -9   1   5      141.88      135.51      3.62 o
  -8   1   5        1.60        1.13      0.74 o
  -7   1   5       55.47       43.93      2.95 o
  -6   1   5       24.70       24.33      2.77 o
  -5   1   5      509.43      578.58     14.53 o
  -4   1   5      123.80      124.41      4.45 o
  -3   1   5      445.80      454.21     11.30 o
  -2   1   5        0.44       -0.21      0.61 o
  -1   1   5       71.37       76.93      2.71 o
   0   1   5       10.56       10.18      0.99 o
   1   1   5     1022.11     1086.30     36.05 o
   2   1   5       49.83       45.13      3.57 o
   3   1   5      130.05      114.78      5.10 o
   4   1   5        6.45        8.65      1.43 o
   5   1   5        3.60        2.81      1.37 o
   6   1   5        9.38        6.45      1.64 o
   7   1   5       89.60      103.36      4.09 o
   8   1   5        7.18        9.56      1.91 o
   9   1   5       22.95       27.77      6.53 o
  10   1   5       68.44       74.48      8.92 o
  11   1   5       14.44       15.33      6.23 o
  12   1   5       47.36       38.91      7.96 o
  13   1   5       16.15       18.74      6.27 o
  14   1   5       56.00       55.26      7.28 o
  15   1   5        0.55       -2.05      3.60 o
  16   1   5        5.33        6.42      3.42 o
 -19   2   5       12.19        3.48      6.21 o
 -18   2   5        2.49        5.31      5.24 o
 -17   2   5       10.97        7.12      6.39 o
 -16   2   5       22.87       13.50      7.44 o
 -15   2   5       13.35       10.40      2.33 o
 -14   2   5       96.45       88.31      5.55 o
 -13   2   5      178.50      167.59     14.95 o
 -12   2   5      743.26      828.95     36.93 o
 -11   2   5      138.50      142.35      8.43 o
 -10   2   5      131.38      124.37      4.41 o
  -9   2   5       13.32       14.14      1.61 o
  -8   2   5        1.78        0.97      0.84 o
  -7   2   5       90.64       88.31      2.57 o
  -6   2   5      268.94      272.39      7.50 o
  -5   2   5        0.16        0.74      0.71 o
  -4   2   5       47.90       46.71      2.08 o
  -3   2   5       58.36       52.47      2.32 o
  -2   2   5      129.02      127.46      4.07 o
  -1   2   5      258.20      258.24      6.84 o
   0   2   5      124.85      152.95      4.46 o
   1   2   5        6.38        4.27      0.96 o
   2   2   5        4.15        4.47      0.90 o
   3   2   5       28.72       49.99      4.83 o
   4   2   5       17.65       16.60      2.16 o
   5   2   5      624.62      622.11     16.94 o
   6   2   5      103.13      120.49      3.93 o
   7   2   5       14.35       17.33      2.10 o
   8   2   5        9.08        9.06      2.19 o
   9   2   5        2.33       -2.38      4.77 o
  10   2   5       37.90       48.43      7.69 o
  11   2   5      233.01      257.37     16.48 o
  12   2   5      141.43      112.29     10.80 o
  13   2   5        0.62       -0.23      6.50 o
  14   2   5        0.95        0.34      4.35 o
  15   2   5       14.61       16.11      4.54 o
  16   2   5       13.26        8.77      4.82 o
 -18   3   5        0.37        5.34      6.74 o
 -17   3   5        0.97       -2.32      7.61 o
 -16   3   5        0.76        2.34      1.60 o
 -15   3   5       92.30       91.75     11.53 o
 -14   3   5       10.78       11.09      2.50 o
 -13   3   5       51.94       64.54      9.20 o
 -12   3   5      279.91      304.71     15.01 o
 -11   3   5       32.91       30.19      3.66 o
 -10   3   5       66.40       56.55     12.83 o
  -9   3   5       33.57       30.39      1.55 o
  -8   3   5       38.70       31.95      1.53 o
  -7   3   5       45.02       43.36      1.71 o
  -6   3   5       89.62       90.26      2.86 o
  -5   3   5      420.82      408.52     10.51 o
  -4   3   5       72.64       62.01      3.39 o
  -3   3   5       36.86       37.31      1.83 o
  -2   3   5      339.94      325.10      8.43 o
  -1   3   5      374.46      405.24     10.21 o
   0   3   5        5.13        4.34      0.84 o
   1   3   5       89.43       93.75      3.96 o
   2   3   5        1.70        1.29      0.95 o
   3   3   5      220.80      208.98     18.78 o
   4   3   5      125.52      118.33      5.59 o
   5   3   5       38.33       50.92      2.82 o
   6   3   5        4.60        6.95      1.54 o
   7   3   5      193.79      202.46      6.07 o
   8   3   5      205.71      185.33     13.22 o
   9   3   5      112.41       86.47     17.04 o
  10   3   5      494.36      466.69     24.24 o
  11   3   5        2.93        3.87      6.07 o
  12   3   5       73.65       75.76     20.58 o
  13   3   5       13.82       15.17      5.66 o
  14   3   5        7.40        5.40      5.02 o
  15   3   5        4.50       -0.35      4.53 o
  16   3   5       15.67       11.56      4.88 o
 -18   4   5        1.04        0.58      6.21 o
 -17   4   5       10.03        8.01      7.96 o
 -16   4   5       13.81       15.73      3.28 o
 -15   4   5        7.96        5.92      2.10 o
 -14   4   5       16.88       27.34      3.46 o
 -13   4   5       43.37       31.54      3.56 o
 -12   4   5       41.44       55.39      4.72 o
 -11   4   5       76.65       59.75      4.81 o
 -10   4   5       92.14       81.24     14.69 o
  -9   4   5        0.07        0.78      1.12 o
  -8   4   5      184.59      155.40      4.36 o
  -7   4   5       55.72       52.80      3.26 o
  -6   4   5      308.61      275.97      7.90 o
  -5   4   5       58.20       57.98      4.01 o
  -4   4   5       84.59       91.47      4.65 o
  -3   4   5        9.83        6.77      1.11 o
  -2   4   5       65.45       61.63      2.82 o
  -1   4   5        0.72        0.32      0.76 o
   0   4   5       12.71       11.02      1.36 o
   1   4   5       17.71       15.18      2.70 o
   2   4   5      352.60      335.07     12.59 o
   3   4   5       18.97       18.88      1.69 o
   4   4   5      330.28      309.42     17.49 o
   5   4   5      404.69      413.27     11.12 o
   6   4   5      263.57      313.32     12.78 o
   7   4   5      118.44      131.63      7.92 o
   8   4   5       84.56      105.24     19.57 o
   9   4   5        3.05        4.18      5.02 o
  10   4   5       20.31       25.06      6.29 o
  11   4   5        3.00        2.01      5.23 o
  12   4   5       44.13       40.01     10.86 o
  13   4   5        1.73        2.03      4.62 o
  14   4   5        0.04        2.15      5.28 o
  15   4   5        1.48       -0.17      4.30 o
  16   4   5        3.71        5.98      4.41 o
 -18   5   5        0.21       -1.51      5.86 o
 -17   5   5        7.08        6.31      1.64 o
 -16   5   5       43.24       41.25      3.54 o
 -15   5   5        1.08        0.21      1.65 o
 -14   5   5       65.24       65.71      4.82 o
 -13   5   5       79.99       85.31     15.50 o
 -12   5   5        6.20        6.47      2.24 o
 -11   5   5      179.02      172.34     11.76 o
 -10   5   5       14.98        7.56      2.38 o
  -9   5   5        1.03        1.72      5.72 o
  -8   5   5       61.23       49.22      2.56 o
  -7   5   5       11.99        7.27      1.12 o
  -6   5   5       21.57       19.83      1.68 o
  -5   5   5       97.16       93.92      2.77 o
  -4   5   5        0.11       -0.16      0.68 o
  -3   5   5       32.79       36.16      1.92 o
  -2   5   5        0.38        0.91      0.81 o
  -1   5   5      143.35      156.10      4.67 o
   0   5   5        1.16        1.73      0.93 o
   1   5   5      486.72      505.97     12.61 o
   2   5   5       20.18       18.39      1.67 o
   3   5   5        6.04        4.61      1.69 o
   4   5   5       23.56       23.36      2.45 o
   5   5   5      427.51      439.33     16.01 o
   6   5   5        0.69        1.56      2.04 o
   7   5   5       44.55       46.41      8.05 o
   8   5   5      160.33      163.89     25.11 o
   9   5   5       13.70       13.90      4.80 o
  10   5   5      157.73       94.10     15.91 o
  11   5   5        0.15        1.02      4.47 o
  12   5   5        4.21       -1.01      4.28 o
  13   5   5       15.06       12.40      5.11 o
  14   5   5        8.90        7.72      5.40 o
  15   5   5       13.38       13.12      5.34 o
 -17   6   5       17.20       20.62      5.75 o
 -16   6   5        3.27        3.01      1.65 o
 -15   6   5        2.06        1.34      4.27 o
 -14   6   5       15.03       12.88      6.50 o
 -13   6   5       68.98       67.26      4.92 o
 -12   6   5      161.75      158.15      8.78 o
 -11   6   5      150.64      132.26      7.83 o
 -10   6   5       48.32       44.58      4.48 o
  -9   6   5        2.06        0.87      1.95 o
  -8   6   5       71.53       62.98      7.65 o
  -7   6   5        0.12       -0.35      1.17 o
  -6   6   5      248.17      235.53      5.42 o
  -5   6   5      127.05      124.75      3.68 o
  -4   6   5      343.07      334.40      7.01 o
  -3   6   5      135.97      129.81      3.41 o
  -2   6   5        0.20        0.57      0.84 o
  -1   6   5        7.05        5.12      1.03 o
   0   6   5      254.85      251.01      6.71 o
   1   6   5       80.66       78.62      2.84 o
   2   6   5        1.82        1.70      1.15 o
   3   6   5        8.43        4.30      1.75 o
   4   6   5        1.92        1.56      1.84 o
   5   6   5        2.43        2.46      2.23 o
   6   6   5      123.86      141.74      7.84 o
   7   6   5      161.65       72.40     21.72 o
   8   6   5       78.14       38.15      5.07 o
   9   6   5       79.77       59.03     15.04 o
  10   6   5        2.44        2.76      2.63 o
  11   6   5       10.21        8.99      3.13 o
  12   6   5       53.22       41.26     17.62 o
  13   6   5       34.85       27.23      7.55 o
  14   6   5        0.06       -1.45      4.70 o
  15   6   5        1.10        1.57      4.30 o
 -17   7   5        1.66       -3.60      5.98 o
 -16   7   5       15.13       15.01      4.85 o
 -15   7   5        3.80        2.67      1.54 o
 -14   7   5        0.46       -0.07      1.89 o
 -13   7   5       20.07       19.10      4.88 o
 -12   7   5      115.55       79.32     19.74 o
 -11   7   5        1.24       -1.30      1.56 o
 -10   7   5        0.06       -0.44      1.92 o
  -9   7   5       21.20       20.80      2.88 o
  -8   7   5       11.58       13.10      2.84 o
  -7   7   5       12.91       13.20      2.50 o
  -6   7   5        6.49        5.58      3.10 o
  -5   7   5      114.46      108.02      3.17 o
  -4   7   5       63.76       54.12      2.11 o
  -3   7   5      354.88      352.12      8.19 o
  -2   7   5      266.68      282.20      6.85 o
  -1   7   5       19.57       22.08      1.70 o
   0   7   5        2.71        1.50      1.07 o
   1   7   5       27.57       27.40      1.78 o
   2   7   5       11.66        8.93      2.00 o
   3   7   5      437.86      491.89     21.69 o
   4   7   5       14.11       12.13      3.19 o
   5   7   5      275.99      263.33     11.17 o
   6   7   5       10.69       13.99      4.15 o
   7   7   5      126.04       52.05     12.46 o
   8   7   5      111.51       80.07     22.56 o
   9   7   5       33.60       26.97      7.47 o
  10   7   5       20.07        7.65      2.76 o
  11   7   5        9.96       10.00      3.17 o
  12   7   5        4.06       -1.34      5.52 o
  13   7   5        2.30        0.52      5.05 o
  14   7   5       45.51       21.37      5.98 o
 -16   8   5       18.10       17.48      2.18 o
 -15   8   5        6.79        5.07      4.47 o
 -14   8   5        4.25        0.37      1.43 o
 -13   8   5        4.84        3.60      1.71 o
 -12   8   5        0.19       10.68     13.70 o
 -11   8   5       13.94        9.80      5.11 o
 -10   8   5       31.82       30.25      3.20 o
  -9   8   5       35.44       34.48      4.16 o
  -8   8   5       77.88       63.24      5.65 o
  -7   8   5        3.10        6.30      2.02 o
  -6   8   5       24.04       21.66      2.81 o
  -5   8   5        1.24       -0.42      1.54 o
  -4   8   5      126.62      124.04      6.42 o
  -3   8   5      263.19      237.52      8.52 o
  -2   8   5       42.50       43.92      2.81 o
  -1   8   5        0.76        0.56      1.57 o
   0   8   5      162.31      161.26      6.19 o
   1   8   5      359.58      366.46     13.75 o
   2   8   5       39.05       42.20      4.31 o
   3   8   5      332.52      366.18     13.84 o
   4   8   5      304.17      323.25     12.84 o
   5   8   5      165.08      177.05     19.57 o
   6   8   5       14.81       10.92      4.12 o
   7   8   5        0.12        0.12      2.22 o
   8   8   5        0.81        3.34      2.09 o
   9   8   5        0.18       -2.11      2.11 o
  10   8   5       24.60       27.78      6.05 o
  11   8   5        5.09        5.26      3.00 o
  12   8   5       14.29       18.18     10.57 o
  13   8   5        6.20        1.63      4.76 o
  14   8   5        1.93        4.18      4.01 o
 -15   9   5        1.04        1.41      2.41 o
 -14   9   5        7.27        3.11      1.80 o
 -13   9   5        9.68        8.94      1.97 o
 -12   9   5        0.94        1.63      2.93 o
 -11   9   5        3.85        2.07      1.62 o
 -10   9   5        0.16       -0.12      1.64 o
  -9   9   5       49.12       55.87      4.06 o
  -8   9   5        3.75        2.81      1.77 o
  -7   9   5        3.19        3.34      1.80 o
  -6   9   5       48.42       55.01      6.89 o
  -5   9   5        3.95        2.94      1.80 o
  -4   9   5        5.32        4.73      3.78 o
  -3   9   5        3.99       -2.17      3.01 o
  -2   9   5        3.27        4.73      4.44 o
  -1   9   5      110.15      116.46      6.83 o
   0   9   5       60.06       60.90      5.01 o
   1   9   5      206.02      235.38     11.96 o
   2   9   5       26.70       35.79      4.76 o
   3   9   5        0.96        6.09      2.70 o
   4   9   5       13.81        7.69      4.94 o
   5   9   5       35.14       38.47      5.67 o
   6   9   5       91.21      127.02     12.63 o
   7   9   5        4.70        5.99      2.30 o
   8   9   5       25.79       12.59      4.41 o
   9   9   5       74.62       66.96     12.37 o
  10   9   5        3.47       -1.31      2.52 o
  11   9   5        7.81        9.40      3.15 o
  12   9   5        6.59       13.96      3.72 o
  13   9   5        7.38        3.31      4.18 o
 -14  10   5        1.74        5.06      2.70 o
 -13  10   5        0.45       -0.27      1.26 o
 -12  10   5       15.71       14.71      3.63 o
 -11  10   5       46.90       48.37      3.47 o
 -10  10   5       23.91       21.89      2.67 o
  -9  10   5       20.90       16.68      4.05 o
  -8  10   5        9.43       11.10      2.23 o
  -7  10   5       13.32       12.67      2.48 o
  -6  10   5        0.81       -2.00      2.00 o
  -5  10   5       36.48       39.12      7.49 o
  -4  10   5        3.56        3.88      3.57 o
  -3  10   5        0.04        1.15      3.29 o
  -2  10   5      156.71      166.24      8.52 o
  -1  10   5        6.44        8.51      2.88 o
   0  10   5       22.82       24.11      3.72 o
   1  10   5        2.20        3.04      2.72 o
   2  10   5       82.37       86.36      7.62 o
   3  10   5       89.82       90.23     13.44 o
   4  10   5       11.08        2.98      2.05 o
   5  10   5      181.23      213.78     12.61 o
   6  10   5      317.51      388.55     19.16 o
   7  10   5       10.92        5.02      3.55 o
   8  10   5        0.16       -0.47      2.10 o
   9  10   5       21.05       16.25      5.79 o
  10  10   5        0.33        2.20      2.63 o
  11  10   5        8.86       11.91      3.38 o
  12  10   5       14.25       17.39      8.94 o
 -13  11   5       17.15       17.15      3.77 o
 -12  11   5       15.86       12.62      1.91 o
 -11  11   5       37.39       51.22      3.36 o
 -10  11   5        3.90        7.46      1.88 o
  -9  11   5        0.52       -0.23      1.36 o
  -8  11   5        1.45       -0.64      1.57 o
  -7  11   5       18.47       20.35      4.25 o
  -6  11   5       21.87       22.23      4.96 o
  -5  11   5       40.60       52.06      8.77 o
  -4  11   5        2.31        5.56      3.71 o
  -3  11   5       52.60       46.46      7.17 o
  -2  11   5       11.64       12.75      5.46 o
  -1  11   5      204.98      229.85     29.56 o
   0  11   5       55.62       58.27      6.46 o
   1  11   5       15.03       10.16      2.91 o
   2  11   5       36.58       42.17      5.57 o
   3  11   5       39.65       24.78      9.17 o
   4  11   5        0.07       -0.69      1.68 o
   5  11   5       11.88        9.98      2.95 o
   6  11   5       12.48       10.16      3.87 o
   7  11   5        1.19        0.84      2.01 o
   8  11   5        0.02        0.66      3.34 o
   9  11   5        1.03        1.19      2.52 o
  10  11   5       16.56       27.13      6.18 o
  11  11   5        6.89        7.72      2.79 o
 -12  12   5       12.70       15.07      2.02 o
 -11  12   5       59.00       69.45      3.71 o
 -10  12   5        8.24        7.48      1.70 o
  -9  12   5        7.37       10.08      1.96 o
  -8  12   5       21.83       21.20      2.51 o
  -7  12   5       32.58       41.61      7.40 o
  -6  12   5        4.90        5.93      4.53 o
  -5  12   5      222.94      262.85     15.16 o
  -4  12   5        1.10       -1.01      4.35 o
  -3  12   5        8.35        9.43      3.78 o
  -2  12   5        0.99        3.16      3.00 o
  -1  12   5        4.33        6.81      3.41 o
   0  12   5       35.20       36.42      5.20 o
   1  12   5        6.20        3.71      2.03 o
   2  12   5       14.89        8.12      4.09 o
   3  12   5        4.89        3.37      1.95 o
   4  12   5        0.05        1.34      1.86 o
   5  12   5       11.62       10.08      2.37 o
   6  12   5        1.79        2.18      2.38 o
   7  12   5        7.22       11.69      3.24 o
   8  12   5        7.37       10.16      3.05 o
   9  12   5        0.02       -0.69      2.05 o
  10  12   5        7.67        9.35      2.79 o
 -10  13   5       23.93       28.41      4.12 o
  -9  13   5      178.10      208.96     12.20 o
  -8  13   5       80.59       91.75      7.55 o
  -7  13   5        6.02        1.71      7.58 o
  -6  13   5       61.44       59.10      6.30 o
  -5  13   5        3.58        5.34      3.19 o
  -4  13   5       20.51       15.66      3.89 o
  -3  13   5       60.07       64.28      6.42 o
  -2  13   5      139.90      143.83      9.78 o
  -1  13   5       36.05       36.60      5.11 o
   0  13   5       28.54       26.58     11.21 o
   1  13   5       14.55       17.53      7.06 o
   2  13   5       20.70       14.13      6.04 o
   3  13   5        0.07       -0.26      1.75 o
   4  13   5        0.85        0.31      1.87 o
   5  13   5        0.01       -1.28      2.26 o
   6  13   5        5.99        6.39      2.78 o
   7  13   5       14.80       12.55      3.08 o
   8  13   5        0.44        0.69      1.90 o
  -8  14   5       11.90        9.76      3.02 o
  -7  14   5        7.96       13.82      3.89 o
  -6  14   5       17.04       26.15      5.31 o
  -5  14   5        5.86        4.11      2.92 o
  -4  14   5        1.57        0.29      2.59 o
  -3  14   5        1.83        1.76      5.11 o
  -2  14   5       54.59       69.60      6.28 o
  -1  14   5        1.59        0.26      2.67 o
   0  14   5        9.09       13.74      3.45 o
   1  14   5        1.32        1.12      2.80 o
   2  14   5        5.03        3.88      2.96 o
   3  14   5        1.88       -0.37      2.02 o
   4  14   5       19.11       21.01      4.27 o
   5  14   5        1.32        0.93      2.22 o
   6  14   5       54.89       88.67     12.48 o
  -4  15   5        0.01        2.44      2.47 o
  -3  15   5        2.83        4.59      2.68 o
  -2  15   5        0.39       -3.11      3.11 o
  -1  15   5        8.58       11.30      3.07 o
   0  15   5        0.40       10.45      8.65 o
   1  15   5        0.52        2.44      8.25 o
   2  15   5        7.75        8.48      8.48 o
 -13   0   6        2.05        1.28      1.86 o
 -12   0   6        8.20        7.90      2.50 o
 -11   0   6      474.49      476.49     22.65 o
 -10   0   6      291.30      281.79     14.57 o
  -9   0   6        3.88        2.90      2.15 o
  -8   0   6       13.88        8.01      2.38 o
  -7   0   6        2.90        2.51      1.60 o
  -6   0   6        6.65        5.76      1.28 o
  -5   0   6     1347.89     1378.17     36.06 o
  -4   0   6       73.28       68.36      3.13 o
  -3   0   6      324.16      337.65     10.03 o
  -2   0   6        8.07        4.85      1.11 o
  -1   0   6      201.89      179.27      6.94 o
   0   0   6      127.32      127.97      5.37 o
   1   0   6       45.90       57.80      3.04 o
   2   0   6       28.05       29.29      2.24 o
   3   0   6      192.85      206.93     15.16 o
   4   0   6       25.43       15.57      3.82 o
   5   0   6       20.13       28.12      5.08 o
   6   0   6      210.11      200.79     18.58 o
   7   0   6        1.02        5.05      6.68 o
   8   0   6      121.12      125.36     14.92 o
   9   0   6       23.62       39.95      9.76 o
  10   0   6       16.48       13.76      8.36 o
  11   0   6        8.50        3.89      7.20 o
  12   0   6       16.41       22.36      8.77 o
  13   0   6        4.09       13.65      7.26 o
  14   0   6        8.73        3.37      5.17 o
  15   0   6        3.93        4.24      4.24 o
 -17   1   6        8.67       10.45      8.88 o
 -16   1   6       21.20       13.01      9.81 o
 -15   1   6       40.93       28.45     12.08 o
 -14   1   6      119.32      139.01     21.51 o
 -13   1   6        5.36       -0.12      1.72 o
 -12   1   6       11.53        8.01      1.79 o
 -11   1   6      268.15      272.27     10.00 o
 -10   1   6      123.76      120.88      5.54 o
  -9   1   6       46.22       49.26      3.37 o
  -8   1   6      196.79      207.74      8.05 o
  -7   1   6      105.08       94.73      2.90 o
  -6   1   6        0.21        0.02      0.69 o
  -5   1   6        4.32        2.86      0.79 o
  -4   1   6       62.25       58.36      2.12 o
  -3   1   6      172.59      179.57      4.67 o
  -2   1   6      232.02      248.16      5.49 o
  -1   1   6      255.61      257.63      6.60 o
   0   1   6       23.19       18.38      1.25 o
   1   1   6      815.81      840.43     18.00 o
   2   1   6      253.97      264.31      6.21 o
   3   1   6      398.04      351.18     15.10 o
   4   1   6       40.04       36.90      2.88 o
   5   1   6      183.82      208.48     10.09 o
   6   1   6        0.03        0.23      4.41 o
   7   1   6       55.67       45.07      7.55 o
   8   1   6       54.78       38.97      6.74 o
   9   1   6       27.06       25.21      6.05 o
  10   1   6       16.49        3.59      5.00 o
  11   1   6        0.03       -0.79      4.78 o
  12   1   6        0.35        5.24      4.88 o
  13   1   6        7.69        3.21      4.41 o
  14   1   6        8.33        8.71      3.86 o
  15   1   6        0.22        2.15      4.12 o
 -17   2   6        0.91        1.80      7.49 o
 -16   2   6       48.57       36.76     11.03 o
 -15   2   6       11.18       13.44      2.42 o
 -14   2   6      106.93      107.05      6.36 o
 -13   2   6        4.59        2.65      1.94 o
 -12   2   6       12.25       13.41      2.85 o
 -11   2   6       58.36       54.88      3.42 o
 -10   2   6        6.70        5.74      1.66 o
  -9   2   6       17.12       17.83      2.22 o
  -8   2   6       50.53       57.79      3.55 o
  -7   2   6        9.79        9.57      1.09 o
  -6   2   6       69.46       68.81      3.07 o
  -5   2   6       53.94       48.91      1.89 o
  -4   2   6       23.89       24.93      1.36 o
  -3   2   6      135.79      132.85      3.45 o
  -2   2   6      173.28      186.24      4.41 o
  -1   2   6        0.54        1.53      0.69 o
   0   2   6        8.36       10.89      1.05 o
   1   2   6       93.45       98.61      3.07 o
   2   2   6        7.43        5.33      1.25 o
   3   2   6       32.87       33.43      5.03 o
   4   2   6      106.49      109.02      4.73 o
   5   2   6       54.48       62.29      4.37 o
   6   2   6        3.59        4.26      4.86 o
   7   2   6       22.69       30.31      6.33 o
   8   2   6      117.72      110.44     11.79 o
   9   2   6       23.43       17.52      5.86 o
  10   2   6        1.21       -1.31      4.53 o
  11   2   6       23.50       21.96      6.17 o
  12   2   6       16.46       14.89      5.50 o
  13   2   6       14.78       12.61      4.74 o
  14   2   6        4.76        5.11      3.70 o
  15   2   6        0.19       -1.63      3.83 o
 -17   3   6        8.65        4.47      7.26 o
 -16   3   6        1.20        4.95      2.44 o
 -15   3   6       23.63       23.72      8.01 o
 -14   3   6        0.88        1.26      3.08 o
 -13   3   6       35.34       34.47      3.74 o
 -12   3   6        7.71       11.73      2.61 o
 -11   3   6        0.30        1.72      1.78 o
 -10   3   6       29.62       28.91      3.92 o
  -9   3   6       15.24       16.24      2.28 o
  -8   3   6       45.08       50.93      4.30 o
  -7   3   6        0.32       -0.70      1.20 o
  -6   3   6       42.47       41.86      2.11 o
  -5   3   6        0.17        0.12      1.02 o
  -4   3   6        2.21        2.29      0.87 o
  -3   3   6       17.78       18.49      1.42 o
  -2   3   6       23.21       20.94      1.39 o
  -1   3   6      130.07      136.38      4.01 o
   0   3   6       14.85       13.90      1.73 o
   1   3   6      138.54      142.57      9.63 o
   2   3   6      841.28      914.88     36.41 o
   3   3   6      329.95      310.98     20.33 o
   4   3   6       16.83       21.90      3.47 o
   5   3   6        1.54        4.57      2.75 o
   6   3   6       89.79      102.83     11.02 o
   7   3   6       57.84       71.65      6.03 o
   8   3   6       15.97       11.05      5.38 o
   9   3   6       53.58       51.61      8.16 o
  10   3   6       42.86       56.35      7.62 o
  11   3   6       19.68       12.00      7.08 o
  12   3   6        0.56        0.13      4.10 o
  13   3   6       33.68       36.00     12.51 o
  14   3   6        0.10        0.00      3.92 o
 -17   4   6        0.73        5.63      6.74 o
 -16   4   6       31.54       27.72      2.76 o
 -15   4   6       48.07       52.88      3.96 o
 -14   4   6       28.97       27.35      4.24 o
 -13   4   6       71.52       69.42     11.32 o
 -12   4   6        1.95        3.50      1.99 o
 -11   4   6       16.96       16.31      2.88 o
 -10   4   6        0.02        1.28      5.31 o
  -9   4   6        1.33        2.16      1.39 o
  -8   4   6       32.19       31.45      4.26 o
  -7   4   6       13.57       16.12      2.11 o
  -6   4   6        4.35        4.16      1.52 o
  -5   4   6       16.95       17.74      1.47 o
  -4   4   6       16.42       15.38      1.32 o
  -3   4   6        2.23        1.25      0.86 o
  -2   4   6       46.76       48.05      2.16 o
  -1   4   6        1.56        1.15      0.89 o
   0   4   6       38.06       34.05      2.39 o
   1   4   6       85.16       88.91      4.06 o
   2   4   6      132.33      122.66      5.07 o
   3   4   6      159.21      158.49      9.00 o
   4   4   6       83.26       93.23      9.82 o
   5   4   6       53.82       64.72      5.65 o
   6   4   6      644.57      656.54     29.45 o
   7   4   6        0.05       -0.78      2.96 o
   8   4   6        5.99       -0.38      2.58 o
   9   4   6       94.00      113.61     10.28 o
  10   4   6       13.41        9.14      4.98 o
  11   4   6       11.34        8.39      4.68 o
  12   4   6        6.01        7.07      4.27 o
  13   4   6        9.99       12.90      4.34 o
  14   4   6        3.23        0.81      3.89 o
 -16   5   6       21.28       18.92      2.33 o
 -15   5   6       28.88       27.40      3.98 o
 -14   5   6       39.57       41.30      3.76 o
 -13   5   6        5.67        2.52      1.71 o
 -12   5   6       12.00       11.78      2.54 o
 -11   5   6        9.11        9.01      4.99 o
 -10   5   6       26.63       21.27      4.47 o
  -9   5   6       41.81       34.55     10.60 o
  -8   5   6        9.39        9.23      3.38 o
  -7   5   6        1.26       -0.45      1.22 o
  -6   5   6        8.11        2.41      5.67 o
  -5   5   6       47.88       53.70      3.15 o
  -4   5   6        0.89        2.55      1.28 o
  -3   5   6        0.29        0.47      0.88 o
  -2   5   6      212.44      211.09      5.65 o
  -1   5   6      135.17      139.62      5.44 o
   0   5   6       40.38       44.08      2.80 o
   1   5   6        0.05        1.19      1.24 o
   2   5   6        0.86       -0.82      2.06 o
   3   5   6      114.39      100.43      6.67 o
   4   5   6      668.51      768.07     28.85 o
   5   5   6       81.68       91.66      8.36 o
   6   5   6       66.39       60.57      5.36 o
   7   5   6        4.77        2.63      4.47 o
   8   5   6      207.22      194.45     21.92 o
   9   5   6       69.73       58.76     10.58 o
  10   5   6        9.16        6.27      4.52 o
  11   5   6        0.14       -1.25      3.82 o
  12   5   6        0.96        3.04      3.93 o
  13   5   6        0.25        0.86      3.57 o
  14   5   6        0.09       -0.35      3.95 o
 -16   6   6        0.21        0.12      1.20 o
 -15   6   6       12.21       15.57      6.30 o
 -14   6   6       74.25       70.22      4.67 o
 -13   6   6        4.56        7.44      3.25 o
 -12   6   6       21.74       23.05      3.12 o
 -11   6   6        3.12        5.14      5.40 o
 -10   6   6       22.78       23.52      7.11 o
  -9   6   6      121.56      115.31      7.30 o
  -8   6   6       11.50        5.25      4.15 o
  -7   6   6        0.29       -0.16      1.42 o
  -6   6   6       58.31       55.98      4.24 o
  -5   6   6      401.54      386.49     11.25 o
  -4   6   6        0.76       -1.99      4.46 o
  -3   6   6       17.24       15.15      1.95 o
  -2   6   6      153.47      170.75      7.98 o
  -1   6   6        4.99        2.23      2.21 o
   0   6   6      397.07      413.95     16.72 o
   1   6   6      404.25      428.65     17.45 o
   2   6   6      111.83      134.32      7.80 o
   3   6   6        1.77        1.97      2.44 o
   4   6   6      580.71      682.75     26.17 o
   5   6   6        0.26        0.01      2.64 o
   6   6   6       86.00       81.63     12.85 o
   7   6   6       21.56       13.43      4.09 o
   8   6   6        1.12        0.89      2.38 o
   9   6   6        4.87        3.37      2.50 o
  10   6   6        0.11       -0.43      2.44 o
  11   6   6        1.05        0.62      3.73 o
  12   6   6        0.06        0.10      3.63 o
  13   6   6        1.44        1.10      4.35 o
 -15   7   6        5.84        6.70      2.06 o
 -14   7   6        0.32       -0.27      1.32 o
 -13   7   6       14.44       11.99      2.30 o
 -12   7   6        2.44        0.58      1.68 o
 -11   7   6       12.27       10.84      5.78 o
 -10   7   6        0.87        0.69      1.78 o
  -9   7   6       33.87       31.35      3.77 o
  -8   7   6       41.68       32.92      4.99 o
  -7   7   6      210.46      195.83      8.40 o
  -6   7   6      272.30      276.45     11.40 o
  -5   7   6      219.91      228.39      7.66 o
  -4   7   6      144.49      139.03      7.01 o
  -3   7   6        9.79        5.03      2.52 o
  -2   7   6        0.34        2.17      8.01 o
  -1   7   6       12.49       16.31      3.15 o
   0   7   6        3.52        2.63      2.51 o
   1   7   6       40.71       44.87      4.36 o
   2   7   6        4.03        4.80      2.59 o
   3   7   6      291.74      313.78     14.13 o
   4   7   6       17.41       17.93      3.51 o
   5   7   6       20.40       15.60      3.69 o
   6   7   6        3.39        4.26      2.44 o
   7   7   6        3.71        3.16      2.33 o
   8   7   6       18.41        9.74      5.76 o
   9   7   6        2.70        3.41      2.38 o
  10   7   6        4.95        2.92      2.45 o
  11   7   6        0.06        1.71      3.70 o
  12   7   6        9.51        7.49      5.05 o
 -15   8   6        6.75        4.24      2.82 o
 -14   8   6        0.24        0.53      2.67 o
 -13   8   6        0.02       -1.69      1.80 o
 -12   8   6        0.06       -1.45      1.45 o
 -11   8   6       10.83       15.07      4.47 o
 -10   8   6        0.33        0.81      3.08 o
  -9   8   6        4.98        6.96      2.04 o
  -8   8   6       27.20       22.28      3.51 o
  -7   8   6       20.30       19.37      2.77 o
  -6   8   6        1.67        1.39      1.82 o
  -5   8   6       17.23       14.32      2.27 o
  -4   8   6        9.66        4.98      2.72 o
  -3   8   6        0.47        1.88      2.35 o
  -2   8   6       60.17       71.66      5.39 o
  -1   8   6       87.35      105.39      6.58 o
   0   8   6      224.40      228.00     10.17 o
   1   8   6       42.59       36.06      4.13 o
   2   8   6      141.21      145.71      8.05 o
   3   8   6        4.60        6.82      6.02 o
   4   8   6       34.11       39.42      4.39 o
   5   8   6       97.16       95.77      8.54 o
   6   8   6        9.88        5.81      5.84 o
   7   8   6        0.98        0.86      2.12 o
   8   8   6        3.08        0.75      1.96 o
   9   8   6        0.25        0.15      2.15 o
  10   8   6        0.12       -0.57      2.40 o
  11   8   6        1.51       -0.90      2.74 o
 -14   9   6       35.41       39.51      4.88 o
 -13   9   6        7.05        7.05      2.58 o
 -12   9   6        0.26       -0.10      1.86 o
 -11   9   6        1.41        1.83      4.67 o
 -10   9   6        0.08        1.04      2.73 o
  -9   9   6        0.36       -1.43      1.43 o
  -8   9   6       18.08       16.82      3.14 o
  -7   9   6       48.35       44.95      4.08 o
  -6   9   6        0.51       -1.33      1.90 o
  -5   9   6       32.46       36.50      5.66 o
  -4   9   6       61.66       57.50      4.99 o
  -3   9   6        2.18       -0.03      3.73 o
  -2   9   6       30.39       37.45      4.23 o
  -1   9   6       11.95       14.69      3.28 o
   0   9   6       84.92       81.62      5.83 o
   1   9   6      201.49      212.71     12.70 o
   2   9   6      125.42      144.63      7.75 o
   3   9   6       13.24        8.64      3.94 o
   4   9   6        1.47        1.64      1.89 o
   5   9   6       28.36       18.36      5.69 o
   6   9   6      108.87      133.96     10.08 o
   7   9   6        1.69        1.14      1.95 o
   8   9   6        6.80        5.13      2.37 o
   9   9   6        5.70        4.21      2.41 o
  10   9   6        3.76        2.06      2.73 o
 -13  10   6        2.45        3.16      3.45 o
 -12  10   6        2.60        4.31      1.59 o
 -11  10   6        4.32        1.87      8.56 o
 -10  10   6        0.03        0.22      2.79 o
  -9  10   6        0.26       -0.40      1.49 o
  -8  10   6        6.43        5.90      1.94 o
  -7  10   6        3.66        0.60      2.42 o
  -6  10   6        5.10        6.56      3.76 o
  -5  10   6        0.06       -3.27      3.28 o
  -4  10   6        4.53       -2.81      7.69 o
  -3  10   6       12.77        7.07      3.04 o
  -2  10   6       10.18       10.38      4.28 o
  -1  10   6        4.80        1.60      2.83 o
   0  10   6       37.16       38.60      5.48 o
   1  10   6       25.46       28.49      5.14 o
   2  10   6        0.45       -0.64      1.73 o
   3  10   6       62.64       73.62      7.11 o
   4  10   6       18.37       10.23      4.94 o
   5  10   6       18.23       15.43      2.75 o
   6  10   6        5.82        7.87      2.70 o
   7  10   6        2.37        2.64      2.07 o
   8  10   6        4.88        6.96      3.38 o
   9  10   6        4.79        7.72      3.31 o
  10  10   6       19.90       35.77      4.82 o
 -11  11   6       25.90       28.45      2.85 o
 -10  11   6       15.11       17.08      2.09 o
  -9  11   6       34.49       32.97      2.93 o
  -8  11   6       10.43       16.47      3.24 o
  -7  11   6       35.98       41.62     10.05 o
  -6  11   6        0.10        3.75      7.14 o
  -5  11   6        0.34        6.86      3.59 o
  -4  11   6        9.33        1.81      4.35 o
  -3  11   6       17.21       13.06      4.11 o
  -2  11   6       59.33       58.09      6.47 o
  -1  11   6       32.05       34.66      9.99 o
   0  11   6       16.76       12.50      8.22 o
   1  11   6        0.69        1.00      1.90 o
   2  11   6      107.28      119.87      8.86 o
   3  11   6       17.23       21.74      4.45 o
   4  11   6        4.26        2.73      3.22 o
   5  11   6        9.65        7.07      3.62 o
   6  11   6        1.01        0.26      1.69 o
   7  11   6       16.39       15.74      3.72 o
   8  11   6        1.15       -0.99      2.21 o
   9  11   6        2.35        1.57      2.38 o
 -10  12   6        0.56        9.76     10.80 o
  -9  12   6       35.85       44.02      7.61 o
  -8  12   6        5.99       10.94      3.47 o
  -7  12   6       16.99       11.34      3.67 o
  -6  12   6       12.91       17.76      4.04 o
  -5  12   6       21.50       19.58      4.30 o
  -4  12   6       48.00       58.72      6.29 o
  -3  12   6        9.04        9.96      3.81 o
  -2  12   6       30.00       30.49      4.84 o
  -1  12   6       32.99       39.19      5.16 o
   0  12   6       33.79       23.53      8.30 o
   1  12   6        9.94        6.14      4.56 o
   2  12   6        4.11        4.31      2.27 o
   3  12   6        1.05        1.96      1.76 o
   4  12   6       20.80       18.03      5.49 o
   5  12   6        3.98        4.71      1.94 o
   6  12   6        0.04        1.86      1.81 o
   7  12   6       28.88       36.76      4.70 o
  -8  13   6       23.66       24.45     10.97 o
  -7  13   6        4.54        5.56      2.95 o
  -6  13   6        3.23        1.54      2.83 o
  -5  13   6       18.78       21.70      3.98 o
  -4  13   6       13.75       13.64      3.59 o
  -3  13   6        3.44        2.73      3.34 o
  -2  13   6       12.23       16.43      3.65 o
  -1  13   6        0.26       -2.28      2.57 o
   0  13   6        0.74       -1.86      2.61 o
   1  13   6        2.90        3.18      1.90 o
   2  13   6        2.22        1.92      2.48 o
   3  13   6        2.57        3.59      1.90 o
   4  13   6        2.26        3.08      2.49 o
  -4  14   6        3.62       24.39     10.57 o
  -3  14   6        7.35        8.90      2.93 o
  -2  14   6       17.86       16.34      6.36 o
  -1  14   6        1.00       -0.89      2.46 o
   0  14   6        0.27        1.63      8.54 o
 -14   1   7      135.35      120.72      7.26 o
 -13   1   7       20.24       17.86      3.25 o
 -12   1   7       22.16       25.82      2.50 o
 -11   1   7       26.27       19.54      2.30 o
 -10   1   7        3.13        0.76      1.34 o
  -9   1   7        0.55        0.34      1.29 o
  -8   1   7       10.91        8.94      1.79 o
  -7   1   7       12.69       14.65      2.09 o
  -6   1   7       30.72       40.79      3.34 o
  -5   1   7        5.47        5.11      1.54 o
  -4   1   7        0.28        0.32      1.16 o
  -3   1   7      149.69      151.60      6.65 o
  -2   1   7       17.04       18.32      2.28 o
  -1   1   7       39.63       46.01      3.41 o
   0   1   7        9.90       12.41      2.08 o
   1   1   7      208.07      245.80      8.57 o
   2   1   7       59.01       74.73      4.04 o
   3   1   7       83.04       90.09      5.72 o
   4   1   7       29.20       27.20      3.83 o
   5   1   7       39.46       47.56      6.88 o
   6   1   7        2.50        0.86      4.56 o
   7   1   7       42.62       48.10      7.03 o
   8   1   7        0.37        0.52      4.53 o
   9   1   7        0.71       -0.83      4.40 o
  10   1   7       20.36       15.06      5.50 o
  11   1   7        0.51        0.64      4.17 o
  12   1   7        2.87        6.31      3.79 o
  13   1   7        6.00        4.93      3.07 o
 -15   2   7       63.84       59.69      4.35 o
 -14   2   7        2.29        2.44      1.80 o
 -13   2   7        4.64        6.27      2.21 o
 -12   2   7        0.00       -1.20      1.20 o
 -11   2   7        6.05        5.78      1.67 o
 -10   2   7        1.42        2.17      1.83 o
  -9   2   7        7.90        8.53      1.84 o
  -8   2   7      151.97      150.90      6.57 o
  -7   2   7        6.33       10.14      1.87 o
  -6   2   7        8.51        9.97      2.29 o
  -5   2   7       39.65       48.04      5.14 o
  -4   2   7       15.56       23.27      2.44 o
  -3   2   7        2.30        2.05      1.35 o
  -2   2   7      177.68      184.60     11.58 o
  -1   2   7      338.84      384.70     19.49 o
   0   2   7      191.96      214.42      7.66 o
   1   2   7      252.18      256.55      8.87 o
   2   2   7      200.29      233.52     11.09 o
   3   2   7       80.27       95.00     10.39 o
   4   2   7       29.57       40.53      4.37 o
   5   2   7       32.92       42.12      5.16 o
   6   2   7        4.13        2.43      4.70 o
   7   2   7        3.53        0.88      4.65 o
   8   2   7       44.76       54.65     15.68 o
   9   2   7      100.14      117.38     10.22 o
  10   2   7       14.99        8.02      4.70 o
  11   2   7        2.03        3.20      4.13 o
  12   2   7       17.42       14.71      4.29 o
  13   2   7        8.63        5.34      4.30 o
 -15   3   7        0.34       -0.17      1.39 o
 -14   3   7        5.95        5.34      1.92 o
 -13   3   7        0.78       -0.41      1.63 o
 -12   3   7        4.84        4.65      2.09 o
 -11   3   7       16.34       17.06      2.21 o
 -10   3   7        0.76        1.77      1.48 o
  -9   3   7        9.32        5.86      1.67 o
  -8   3   7        0.81        0.84      2.09 o
  -7   3   7      118.25      129.90      5.92 o
  -6   3   7       39.49       49.04      3.42 o
  -5   3   7        4.42        4.25      2.35 o
  -4   3   7        1.26        1.40      1.34 o
  -3   3   7       29.09       35.43      2.93 o
  -2   3   7        9.11        6.89      1.66 o
  -1   3   7      106.94      112.87      4.96 o
   0   3   7       42.25       50.48      3.35 o
   1   3   7        0.20        0.29      2.50 o
   2   3   7      122.00       83.73      7.37 o
   3   3   7      180.20      205.41     10.39 o
   4   3   7        0.92       -2.39      2.39 o
   5   3   7      317.41      350.14     20.64 o
   6   3   7      121.36      123.16      7.50 o
   7   3   7       25.28       12.96      5.27 o
   8   3   7       25.41       28.81      6.03 o
   9   3   7       22.20       15.45      6.04 o
  10   3   7        0.30       -0.43      3.89 o
  11   3   7        7.60        6.47      3.96 o
  12   3   7        0.09        1.07      3.30 o
 -15   4   7       10.13       10.22      1.92 o
 -14   4   7        4.73        4.47      1.80 o
 -13   4   7        1.21        3.37      1.86 o
 -12   4   7        4.07        3.77      1.92 o
 -11   4   7       33.73       38.90      4.12 o
 -10   4   7        4.05        3.09      1.52 o
  -9   4   7        0.29        0.69      1.36 o
  -8   4   7       15.07       11.59      3.98 o
  -7   4   7       31.68       27.63      2.69 o
  -6   4   7        0.35        1.19      2.21 o
  -5   4   7        2.77        2.69      2.29 o
  -4   4   7       15.42       15.67      2.15 o
  -3   4   7        6.11        7.13      1.63 o
  -2   4   7      176.53      196.95      7.12 o
  -1   4   7        0.20        0.90      1.41 o
   0   4   7        5.64       11.27      3.60 o
   1   4   7       67.42       66.07      5.49 o
   2   4   7      196.61      235.73     11.32 o
   3   4   7      167.77      206.35     17.13 o
   4   4   7        6.14        6.66      3.08 o
   5   4   7        9.82        8.15      3.21 o
   6   4   7       25.25       30.49      4.50 o
   7   4   7        0.63        0.52      2.43 o
   8   4   7        3.31        0.54      4.13 o
   9   4   7       15.98       16.64      4.74 o
  10   4   7       16.74       14.64      7.32 o
  11   4   7        4.04        3.82      3.63 o
  12   4   7        2.52       -0.76      3.11 o
 -15   5   7        2.74        4.65      1.57 o
 -14   5   7        2.60        2.69      2.73 o
 -13   5   7        9.39       11.21      2.20 o
 -12   5   7        0.34       -0.99      1.38 o
 -11   5   7        0.50        0.54      1.72 o
 -10   5   7        9.91        7.49      2.28 o
  -9   5   7        0.37       -0.65      1.32 o
  -8   5   7       20.76       17.56      3.51 o
  -7   5   7       56.05       63.43      4.02 o
  -6   5   7       14.87       22.20      2.54 o
  -5   5   7        2.18        4.32      2.24 o
  -4   5   7        7.09        4.61      1.61 o
  -3   5   7      224.25      240.76     10.38 o
  -2   5   7        1.21        1.39      1.47 o
  -1   5   7        0.74        0.00      2.00 o
   0   5   7       22.13       26.69      3.60 o
   1   5   7        8.98       13.23      5.43 o
   2   5   7      140.08      155.76      8.65 o
   3   5   7      157.25      184.33     15.85 o
   4   5   7        3.00        3.35      2.96 o
   5   5   7        5.59       10.27      3.41 o
   6   5   7        2.03        3.74      2.93 o
   7   5   7        0.68        1.32      2.39 o
   8   5   7       56.32       48.81      9.38 o
   9   5   7        1.15       -0.39      3.69 o
  10   5   7        0.31        0.46      3.47 o
  11   5   7        0.12        0.32      3.40 o
 -14   6   7       14.02       15.08      2.18 o
 -13   6   7        3.60        3.34      1.65 o
 -12   6   7        1.14       -0.98      2.26 o
 -11   6   7        0.09       -0.23      1.49 o
 -10   6   7       48.75       40.94      4.18 o
  -9   6   7        5.57        4.40      2.13 o
  -8   6   7       66.84       71.60      5.38 o
  -7   6   7        3.62        0.33      1.50 o
  -6   6   7       90.14       90.07      4.99 o
  -5   6   7        1.14        1.11      1.37 o
  -4   6   7        1.31        1.29      1.48 o
  -3   6   7        5.41        4.72      1.62 o
  -2   6   7        0.26        3.36      2.42 o
  -1   6   7      123.99      115.71      7.03 o
   0   6   7      381.07      419.15     17.18 o
   1   6   7       70.30       80.63      6.05 o
   2   6   7      128.02      158.56      8.85 o
   3   6   7       20.58       20.95      3.78 o
   4   6   7       84.71      105.28      7.37 o
   5   6   7        1.82        1.98      2.85 o
   6   6   7        3.30        3.12      4.53 o
   7   6   7        2.25        0.25      2.17 o
   8   6   7       14.68       13.28      3.30 o
   9   6   7        0.78        3.74      3.74 o
  10   6   7        0.00        0.35      3.89 o
  11   6   7        5.27        9.76      5.57 o
 -14   7   7        3.01        5.05      1.57 o
 -13   7   7       19.63       22.05      2.61 o
 -12   7   7        6.61        7.77      2.02 o
 -11   7   7       12.34       16.34      3.95 o
 -10   7   7        7.73        6.22      2.07 o
  -9   7   7        1.61        0.62      3.72 o
  -8   7   7        3.92        8.59      2.52 o
  -7   7   7       40.22       39.38      4.24 o
  -6   7   7        0.46        0.29      1.43 o
  -5   7   7        0.49        2.52      1.95 o
  -4   7   7       24.62       23.62      3.06 o
  -3   7   7       27.23       33.62      4.08 o
  -2   7   7      121.81      140.50     11.47 o
  -1   7   7       41.20       49.55      4.76 o
   0   7   7       33.16       35.20      4.22 o
   1   7   7       20.68       21.83      3.58 o
   2   7   7       12.08        5.56      2.80 o
   3   7   7       13.30       15.70      4.70 o
   4   7   7        1.21       -1.29      2.58 o
   5   7   7        2.00       -0.07      2.02 o
   6   7   7       18.28       21.83      6.27 o
   7   7   7        0.64       -0.69      1.99 o
   8   7   7        4.12        2.28      2.29 o
   9   7   7        0.14        1.55      2.31 o
  10   7   7       10.28       13.41      5.40 o
 -13   8   7        2.62        2.09      1.39 o
 -12   8   7       17.31       17.34      3.66 o
 -11   8   7        0.06        0.49      2.53 o
 -10   8   7       22.10       22.03      2.89 o
  -9   8   7        7.86        9.67      3.60 o
  -8   8   7       10.89       10.28      2.61 o
  -7   8   7       50.47       53.63      6.65 o
  -6   8   7        4.22        4.43      1.65 o
  -5   8   7        2.11        0.56      1.54 o
  -4   8   7       40.38       50.31      5.18 o
  -3   8   7        4.96       10.14      2.92 o
  -2   8   7        1.56        0.47      2.39 o
  -1   8   7       17.21       19.45     10.86 o
   0   8   7      133.61      130.36     14.43 o
   1   8   7      234.79      278.52     15.01 o
   2   8   7      125.82      138.49     10.71 o
   3   8   7        0.02        0.20      2.50 o
   4   8   7        1.89        0.70      2.00 o
   5   8   7        7.28        6.07      3.60 o
   6   8   7        0.58        1.51      2.01 o
   7   8   7       16.94       12.00     10.77 o
   8   8   7       16.93       19.32      3.13 o
   9   8   7        0.05        0.99      2.41 o
 -11   9   7        0.09       -0.39      2.24 o
 -10   9   7        0.87        0.37      1.92 o
  -9   9   7        1.79        3.11      1.78 o
  -8   9   7       10.99        7.99      6.45 o
  -7   9   7        0.16        1.55      1.64 o
  -6   9   7       10.73       12.81      4.37 o
  -5   9   7        1.01        0.74      2.45 o
  -4   9   7       49.77       39.07      4.26 o
  -3   9   7       59.79       63.03      5.19 o
  -2   9   7       14.21       16.69      3.24 o
  -1   9   7        3.80        1.57      2.45 o
   0   9   7        0.11        0.37      2.36 o
   1   9   7        0.06       -0.51      2.26 o
   2   9   7        6.44        2.79      3.72 o
   3   9   7        1.51       -0.92      2.06 o
   4   9   7       10.13       10.33      5.17 o
   5   9   7        0.87       -0.38      1.65 o
   6   9   7        4.08        1.52      1.79 o
   7   9   7       31.28       31.90      9.49 o
   8   9   7       10.25       11.80      2.66 o
  -9  10   7        9.11       22.41     11.96 o
  -8  10   7        1.38        0.54      1.60 o
  -7  10   7        5.50        7.41      3.65 o
  -6  10   7        3.35        6.31      3.63 o
  -5  10   7       21.34       18.80      4.49 o
  -4  10   7       25.17       24.56      3.55 o
  -3  10   7       19.58       16.77      3.59 o
  -2  10   7       59.41       65.38      6.46 o
  -1  10   7       84.81       94.13      7.99 o
   0  10   7        0.78       -1.21      1.64 o
   1  10   7       18.44       22.33      4.66 o
   2  10   7       12.94        9.23      3.71 o
   3  10   7        0.03       -0.89      1.61 o
   4  10   7       23.28       26.02     16.98 o
   5  10   7       33.85       53.30      7.37 o
   6  10   7        2.59        1.19      1.71 o
   7  10   7        0.00       -0.29      2.03 o
  -8  11   7        4.74        4.41     10.74 o
  -7  11   7        6.80        4.50      3.18 o
  -6  11   7        1.17        1.19      3.11 o
  -5  11   7        6.89       11.39      3.68 o
  -4  11   7       11.81       16.63      4.01 o
  -3  11   7       17.20       19.01      4.11 o
  -2  11   7        2.94        3.23      2.18 o
  -1  11   7       17.78       19.26      4.25 o
   0  11   7       20.40       17.24      8.38 o
   1  11   7        2.37        1.35      1.63 o
   2  11   7       29.47       35.45      5.17 o
   3  11   7        6.49        7.76      1.98 o
   4  11   7        1.32        0.33      1.56 o
   5  11   7        7.36       10.79      3.16 o
  -5  12   7        7.56        8.25      4.79 o
  -4  12   7       19.32       22.31      4.07 o
  -3  12   7        0.63        0.55      2.69 o
  -2  12   7       27.23       33.20      4.60 o
  -1  12   7        0.49        0.29      5.89 o
   0  12   7        9.68       10.29      3.47 o
   1  12   7        1.03        1.66      1.59 o
   2  12   7        1.14       -0.64      3.02 o
 -13   0   8       47.86       42.56      3.95 o
 -12   0   8        8.31       11.44      2.50 o
 -11   0   8        0.40       -1.45      1.68 o
 -10   0   8        1.15        2.90      2.03 o
  -9   0   8        8.54       13.59      2.96 o
  -8   0   8        3.17       -0.81      1.74 o
  -6   0   8        6.43        8.30      2.55 o
  -5   0   8       14.31       12.25      2.85 o
  -4   0   8        6.71        9.29      2.67 o
  -3   0   8       52.39       46.63      4.82 o
  -2   0   8        1.77        0.75      1.97 o
  -1   0   8        2.19        1.34      2.21 o
   0   0   8       83.09      125.83      8.65 o
   1   0   8        0.29       -1.80      2.38 o
   2   0   8       37.34       48.14      5.52 o
   3   0   8        7.91        2.55      7.03 o
   4   0   8       16.62       18.06      7.84 o
   5   0   8        4.07        8.59      6.97 o
   6   0   8       65.93       98.48     12.95 o
   7   0   8        7.73       11.79      7.14 o
   8   0   8        7.99       12.66      7.08 o
   9   0   8        2.25        2.79      5.81 o
  10   0   8        1.80        2.61      5.17 o
 -13   1   8        1.55        0.13      1.22 o
 -12   1   8        7.86        7.02      1.80 o
 -11   1   8        0.99        1.58      1.42 o
 -10   1   8       43.05       57.08      3.65 o
  -9   1   8        6.89        6.63      1.68 o
  -8   1   8        1.73        1.33      1.46 o
  -7   1   8       28.04       30.98      4.04 o
  -6   1   8        0.10       -0.56      1.33 o
  -5   1   8        0.77       -0.36      1.25 o
  -4   1   8        6.94        6.07      1.74 o
  -3   1   8        2.66        0.96      1.46 o
  -2   1   8        3.21        1.19      1.48 o
  -1   1   8       55.81       65.51      4.17 o
   0   1   8        6.71        7.32      2.09 o
   1   1   8        0.43        0.58      1.72 o
   2   1   8       40.76       44.41      6.74 o
   3   1   8       43.81       53.41      9.58 o
   4   1   8       11.63       11.06      8.97 o
   5   1   8        3.00        4.04      4.68 o
   6   1   8        0.18       -1.59      4.49 o
   7   1   8        8.94       11.97      7.84 o
   8   1   8        0.01        4.02      4.46 o
   9   1   8        0.41        1.10      3.92 o
  10   1   8        4.08        2.41      3.45 o
 -13   2   8        0.22        1.16      1.68 o
 -12   2   8        0.91       -0.23      1.27 o
 -11   2   8        5.13        2.31      1.45 o
 -10   2   8        9.69       14.23      3.16 o
  -9   2   8        5.26        7.11      1.74 o
  -8   2   8       12.60       15.28      2.17 o
  -7   2   8       26.32       27.36      5.11 o
  -6   2   8        0.03        0.47      1.38 o
  -5   2   8       24.87       26.60      2.67 o
  -4   2   8       17.90       21.55      2.50 o
  -3   2   8        0.26        0.18      1.33 o
  -2   2   8       44.76       49.60      5.40 o
  -1   2   8        4.36        2.36      1.66 o
   0   2   8      107.26      127.66      6.18 o
   1   2   8       22.41       25.45      3.85 o
   2   2   8       11.12       15.20      3.43 o
   3   2   8       13.89       12.81      3.42 o
   4   2   8        6.42       10.31      4.44 o
   5   2   8        5.68        6.38      4.95 o
   6   2   8       20.68       25.12      5.86 o
   7   2   8        6.65        3.22      4.46 o
   8   2   8        0.11        3.34      4.17 o
   9   2   8        0.06       -2.38      3.61 o
  10   2   8        2.81        2.84      3.38 o
 -13   3   8        4.67        6.79      1.97 o
 -12   3   8        4.88        3.83      1.86 o
 -11   3   8        1.24        0.09      1.34 o
 -10   3   8        0.11       -0.28      1.30 o
  -9   3   8        2.24        2.23      1.48 o
  -8   3   8       13.88       14.10      2.07 o
  -7   3   8        2.80        0.69      2.03 o
  -6   3   8        6.82        6.24      1.69 o
  -5   3   8        8.11        4.96      2.67 o
  -4   3   8       11.43        8.29      1.87 o
  -3   3   8       35.35       48.06      3.48 o
  -2   3   8       47.95       59.42      5.40 o
  -1   3   8       21.02       23.14      3.95 o
   0   3   8       74.10       87.43      6.16 o
   1   3   8       62.34       65.40      9.87 o
   2   3   8        4.54        3.41      2.68 o
   3   3   8        6.72        7.23      5.43 o
   4   3   8        0.22       -2.56      2.56 o
   5   3   8        3.48        3.95      3.34 o
   6   3   8        0.02        5.63      4.31 o
   7   3   8       12.10       12.53      4.53 o
   8   3   8        7.53        7.17      4.15 o
   9   3   8        1.20        0.59      3.47 o
  10   3   8        0.02        3.43      5.05 o
 -13   4   8        4.27        7.43      1.92 o
 -12   4   8        1.52        5.17      1.92 o
 -11   4   8        4.95        5.86      2.15 o
 -10   4   8       18.77       19.56      2.30 o
  -9   4   8        0.47        1.19      1.36 o
  -8   4   8        5.27        3.58      1.77 o
  -7   4   8       37.24       45.03      3.35 o
  -6   4   8        3.38        0.70      1.41 o
  -5   4   8       14.71       13.37      2.12 o
  -4   4   8       17.66       15.36      2.58 o
  -3   4   8        1.44        1.14      1.45 o
  -2   4   8        8.39        8.86      1.97 o
  -1   4   8       62.15       48.93      5.05 o
   0   4   8       51.21       61.44      5.63 o
   1   4   8        0.06        1.39      2.46 o
   2   4   8      203.31      293.41     22.12 o
   3   4   8        0.18        2.11      2.56 o
   4   4   8       75.57       91.34      6.88 o
   5   4   8        7.33       10.36      3.46 o
   6   4   8        0.44        1.32      2.64 o
   7   4   8        1.83        3.37      4.99 o
   8   4   8        6.51       12.67      4.99 o
   9   4   8        2.35        5.63      5.17 o
 -12   5   8       27.62       38.44      3.60 o
 -11   5   8        5.44        4.99      1.92 o
 -10   5   8        0.01       -0.17      1.51 o
  -9   5   8        0.86        0.73      1.34 o
  -8   5   8        7.57        6.36      1.81 o
  -7   5   8        2.39        1.64      1.50 o
  -6   5   8        1.69        0.65      1.45 o
  -5   5   8        1.23        1.56      1.55 o
  -4   5   8        4.42        6.44      1.88 o
  -3   5   8       18.14       14.49      2.32 o
  -2   5   8      103.49      124.22     12.14 o
  -1   5   8       53.02       56.44      5.09 o
   0   5   8       58.77       79.85      6.07 o
   1   5   8        3.29        4.04      2.53 o
   2   5   8        4.31        4.12      3.95 o
   3   5   8       23.20       29.99      4.25 o
   4   5   8       33.72       25.19      4.04 o
   5   5   8        5.47        6.10      5.23 o
   6   5   8        0.64        0.74      2.33 o
   7   5   8       30.90       52.55      8.01 o
   8   5   8        0.03        2.90      4.47 o
   9   5   8        0.38       -0.23      4.41 o
 -12   6   8        0.50        2.55      1.51 o
 -11   6   8       11.71       11.32      2.26 o
 -10   6   8        1.17        1.86      1.68 o
  -9   6   8        5.16        0.52      1.68 o
  -8   6   8        5.44        7.11      3.22 o
  -7   6   8       42.85       45.02      5.43 o
  -6   6   8        6.20        8.68      2.01 o
  -5   6   8        5.97        8.02      1.92 o
  -4   6   8        2.44        2.05      1.70 o
  -3   6   8      101.67       98.56      6.47 o
  -2   6   8       43.56       56.91      5.11 o
  -1   6   8        2.90        1.96      2.36 o
   0   6   8      134.36      145.41     11.38 o
   1   6   8        1.54        0.44      2.37 o
   2   6   8        2.19        0.43      2.37 o
   3   6   8       12.21       22.58      3.89 o
   4   6   8        2.79       -2.90      4.24 o
   5   6   8        1.65        2.04      2.01 o
   6   6   8        6.15        3.41      2.50 o
   7   6   8        3.73        6.31      2.41 o
   8   6   8        1.72       -0.70      4.12 o
 -11   7   8       63.42       72.58      4.76 o
 -10   7   8        3.79        3.48      1.74 o
  -9   7   8       64.57       76.30      5.28 o
  -8   7   8        5.18        6.39      2.09 o
  -7   7   8       16.28       16.14      2.27 o
  -6   7   8        6.98        4.50      1.86 o
  -5   7   8        4.91        7.78      3.48 o
  -4   7   8       78.62       73.43      5.58 o
  -3   7   8      113.32      116.80      7.12 o
  -2   7   8       11.17       18.10      3.40 o
  -1   7   8        0.14       -0.07      2.38 o
   0   7   8        1.06        0.50      2.46 o
   1   7   8        0.03        0.72      2.49 o
   2   7   8        1.21        0.62      2.55 o
   3   7   8        0.09       -1.05      4.30 o
   4   7   8       15.83       13.92      7.84 o
   5   7   8        1.23        1.17      2.18 o
   6   7   8        3.75        2.98      2.08 o
   7   7   8        0.05        2.79      4.06 o
  -9   8   8        0.11        0.93      1.57 o
  -8   8   8        0.63        0.12      1.68 o
  -7   8   8       22.15       24.68      3.08 o
  -6   8   8       17.69       12.77      4.06 o
  -5   8   8       24.18       27.58      5.05 o
  -4   8   8        9.64       10.86      3.54 o
  -3   8   8        0.93        0.82      2.44 o
  -2   8   8        4.76        4.05      2.52 o
  -1   8   8        0.43       -0.70      2.36 o
   0   8   8       27.09       29.01      3.90 o
   1   8   8       15.50       12.20      3.43 o
   2   8   8        0.06        0.75      3.95 o
   3   8   8       11.40        6.10      6.50 o
   4   8   8       11.62       15.04      5.17 o
   5   8   8        1.74        1.38      3.22 o
   6   8   8        1.25        1.10      4.01 o
  -5   9   8       16.16       15.52      3.23 o
  -4   9   8        0.25       -1.66      2.34 o
  -3   9   8       12.59       12.76      3.08 o
  -2   9   8       15.08       14.98      3.15 o
  -1   9   8        4.65        6.10      4.30 o
   0   9   8       17.73       23.87      5.34 o
   1   9   8        5.77        4.19      2.24 o
   2   9   8        1.04        1.63      1.67 o
   3   9   8        8.19        6.43      1.93 o
   4   9   8        0.20        0.55      1.50 o
  -3  10   8       36.80       37.34      5.63 o
  -2  10   8       34.41       36.52      5.81 o
  -1  10   8        1.73       -0.04      1.56 o
   0  10   8       12.38        5.51      5.25 o
   1  10   8        1.85        1.00      1.49 o
   2  10   8        0.10        2.44      1.54 o
 -10   1   9       11.11       10.37      2.41 o
  -9   1   9        7.42        6.24      1.92 o
  -8   1   9        2.16        4.41      1.55 o
  -7   1   9        0.92        0.39      1.39 o
  -6   1   9        5.57        5.10      1.71 o
  -5   1   9       28.12       29.19      2.99 o
  -4   1   9       10.03       13.14      2.11 o
  -3   1   9        3.01        3.36      1.68 o
  -2   1   9        1.33        0.16      1.65 o
  -1   1   9        0.53       -0.42      1.60 o
   0   1   9        5.20        5.31      2.07 o
   1   1   9        2.88        3.48      2.90 o
   2   1   9        0.90       -0.46      2.90 o
   5   1   9        3.03        5.86      7.20 o
 -10   2   9       20.07       22.21      2.21 o
  -9   2   9        3.09        3.39      1.48 o
  -8   2   9        1.90        1.43      1.39 o
  -7   2   9       31.33       41.00      3.12 o
  -6   2   9        3.69        1.40      1.44 o
  -5   2   9        5.28        7.69      1.86 o
  -4   2   9        1.24        2.16      1.54 o
  -3   2   9        0.08       -1.33      1.33 o
  -2   2   9        2.50        5.31      1.82 o
  -1   2   9        5.37        2.39      2.00 o
   0   2   9        3.92        2.73      2.67 o
   1   2   9        5.45        4.12      3.25 o
   2   2   9        1.34        2.61      3.08 o
   3   2   9        1.55       -1.39      6.33 o
   4   2   9       14.42       17.30      7.20 o
   5   2   9        4.24        8.01      6.56 o
 -10   3   9        1.76        0.46      1.63 o
  -9   3   9       17.46       18.74      2.67 o
  -8   3   9        4.43        4.60      1.66 o
  -7   3   9        3.36        2.97      1.59 o
  -6   3   9       10.89       13.91      2.13 o
  -5   3   9        0.09       -0.39      1.35 o
  -4   3   9       15.73       18.02      3.45 o
  -3   3   9        0.30       -1.17      1.48 o
  -2   3   9        3.21        3.83      2.26 o
  -1   3   9        2.97        3.25      2.73 o
   0   3   9       23.24       26.77      4.47 o
   2   3   9        0.03       -0.90      2.61 o
   3   3   9       34.32       35.78      7.98 o
   4   3   9        0.08        2.03      5.52 o
   5   3   9       10.86       14.40      6.04 o
  -9   4   9        1.25        1.28      1.68 o
  -8   4   9        3.00        2.94      1.53 o
  -7   4   9        0.02       -1.28      1.28 o
  -6   4   9        4.29        4.10      1.66 o
  -5   4   9        4.62        6.79      1.87 o
  -4   4   9       51.29       64.37      4.62 o
  -3   4   9       14.03        7.96      2.96 o
  -2   4   9        8.44       16.66      3.72 o
  -1   4   9       20.27       22.41      4.18 o
   0   4   9       23.49       31.65      4.70 o
   1   4   9       18.99       21.50      3.67 o
   2   4   9       14.76       11.85      3.12 o
   3   4   9        1.01        0.50      2.59 o
   4   4   9       16.28       19.97      6.15 o
  -8   5   9        8.86       10.34      2.38 o
  -7   5   9        0.04       -0.08      1.41 o
  -6   5   9        5.65        1.74      1.63 o
  -5   5   9        8.86        9.50      2.00 o
  -4   5   9        2.84        2.61      2.67 o
  -3   5   9        0.03       -1.74      2.26 o
  -2   5   9       78.82       87.33      7.32 o
  -1   5   9        1.71        3.25      2.73 o
   0   5   9        3.18        5.11      2.96 o
   1   5   9        0.47        3.29      2.48 o
   2   5   9        5.84        3.10      2.64 o
   3   5   9       13.84       18.87      6.04 o
  -6   6   9       17.53       17.13      3.60 o
  -5   6   9        8.57       10.92      3.37 o
  -4   6   9        3.16        2.15      2.73 o
  -3   6   9        6.28       10.74      3.37 o
  -2   6   9        5.70        3.02      2.79 o
  -1   6   9       16.12       17.01      3.83 o
   0   6   9       13.75       10.46      3.06 o
   1   6   9        0.34       -1.70      2.31 o
  -4   7   9       27.38       28.51      4.47 o
  -3   7   9        3.27        0.29      2.67 o
  -2   7   9        1.31       -2.50      2.50 o
  -1   7   9       16.40       19.68      3.95 o
   1   7   9        0.42        0.29      1.68 o
 
